# Supplementary material for: Ovine reference materials and assays for prion genetic testing
Source: BMC Vet Res. 2010 Apr 30;6:23. doi: 10.1186/1746-6148-6-23 (PMC2876147; doi:10.1186/1746-6148-6-23)
Supplement: Additional file 1 — Family structure and diplotypes of the USMARC Sheep Diversity Family Panel version 2.45. The diplotypes were obtained by at least two independent methods including MALDI-TOF MS with Sequenom iPLEX chemistry, Illumina BeadArray chemistry, and Sanger sequencing. [file 1746-6148-6-23-S1.XLSX]

## Sheet: MSDP2.45
	Additional File 1: Family structure and diplotypes of the USMARC Sheep Diversity Family Panel V2.45
					PRNP codon genotypes (SNP positions)a						Genotypes from 55 highly informative autosomal SNP markers (MAF)b
	MARC animal no.	Breed	Family relationship	Family no.	M112T (+335)	A136V (+407)	L141F (+421)	R154H (+461)	Q171K/R/H (+511/512/513)		CL635241 (0.457)	CZ920359 (0.320)	CZ920950 (0.441)	DU178199 (0.443)	DU178311 (0.376)	DU181767 (0.347)	DU183112 (0.470)	DU200069 (0.487)	DU202116 (0.384)	DU202534 (0.424)	DU213735 (0.424)	DU223430 (0.475)	DU231007 (0.382)	DU231335 (0.381)	DU232778 (0.364)	DU245518 (0.426)	DU245849 (0.359)	DU269694 (0.499)	DU271929 (0.491)	DU275655 (0.490)	DU276869 (0.486)	DU299578 (0.463)	DU301854 (0.433)	DU310703 (0.442)	DU322055 (0.354)	DU325612 (0.392)	DU326572 (0.449)	DU332460 (0.430)	DU351298 (0.495)	DU357209 (0.451)	DU360304 (0.500)	DU365272 (0.339)	DU370089 (0.428)	DU376221 (0.393)	DU398082 (0.438)	DU425414 (0.400)	DU443720 (0.459)	DU459528 (0.276)	DU463771 (0.494)
	200103335	Composite	sire	1	M/M	A/A	L/L	R/R	Q/Q		A	A	R	A	G	C	G	R	R	R	A	W	R	A	C	A	A	R	A	G	G	R	R	A	R	R	G	C	M	A	W	A	R	G	A	M	G	T	G
	200023390	Composite	dam	1	M/M	A/A	L/L	R/R	Q/R		A	R	R	G	G	M	R	R	A	A	R	A	O	R	O	A	W	R	M	G	G	A	R	R	G	G	G	S	M	C	A	R	O	A	R	M	R	T	G
	200340383	Composite	offspring	1	M/M	A/A	L/L	R/R	Q/Q		A	A	A	R	G	C	G	G	R	A	R	A	A	A	M	A	W	G	M	G	G	A	G	A	G	G	G	S	M	M	A	A	R	R	A	M	R	T	G
	200340384	Composite	offspring	1	M/M	A/A	L/L	R/R	Q/R		A	A	G	R	G	C	G	R	R	A	A	W	G	R	M	A	W	G	A	G	G	A	R	R	R	G	G	S	M	M	W	A	R	R	R	A	R	T	G
	200103367	Composite	sire	2	M/T	A/A	L/L	R/R	Q/Q		G	A	R	G	R	C	R	R	G	A	G	T	G	R	C	R	W	A	M	G	G	A	A	A	R	G	G	S	M	C	T	A	R	R	G	M	G	T	R
	199703496	Composite	dam	2	M/T	A/A	L/L	R/R	Q/R		G	R	R	A	R	M	A	G	G	R	A	T	G	A	C	G	T	A	M	G	G	R	A	R	G	R	R	G	M	M	T	A	A	A	G	C	G	T	R
	200340075	Composite	offspring	2	T/T	A/A	L/L	R/R	Q/Q		G	R	A	R	G	M	R	G	G	A	R	T	G	A	C	G	W	A	A	G	G	A	A	A	G	G	G	G	M	C	T	A	A	A	G	C	G	T	R
	200340076	Composite	offspring	2	M/T	A/A	L/L	R/R	Q/Q		G	R	A	R	A	C	R	R	G	R	R	T	G	R	C	R	W	A	M	G	G	R	A	A	G	G	R	S	M	C	T	A	A	A	G	C	G	T	R
	200103459	Composite	sire	3	M/M	A/A	L/L	R/R	R/R		R	R	R	A	G	C	R	G	R	R	R	T	G	R	C	R	T	R	M	G	R	R	R	G	G	G	R	C	C	C	W	R	R	R	G	M	A	T	R
	200103452	Composite	dam	3	M/M	A/A	L/L	R/R	Q/R		A	A	R	A	G	M	R	A	G	A	R	A	R	A	M	A	A	A	M	A	R	R	A	R	R	R	R	S	C	M	A	A	A	R	G	M	A	W	G
	200340710	Composite	offspring	3	M/M	A/A	L/L	R/R	R/R		R	A	G	A	G	C	G	R	R	A	R	W	G	R	C	R	W	R	M	R	R	G	R	R	G	R	R	S	C	M	A	A	R	G	G	A	A	T	G
	200340711	Composite	offspring	3	M/M	A/A	L/L	R/R	R/R		R	R	R	A	G	C	A	R	G	A	R	W	R	R	C	A	W	A	C	R	A	A	A	G	G	G	R	C	C	C	W	A	A	R	G	M	A	T	G
	200203048	Composite	sire	4	M/M	A/A	L/L	R/R	Q/R		R	A	R	R	R	M	R	A	R	G	A	W	A	A	C	A	O	R	M	G	R	A	G	R	G	R	R	S	C	C	A	A	R	R	R	M	R	W	R
	200023625	Composite	dam	4	M/M	A/A	L/L	R/R	Q/Q		R	A	G	R	R	M	R	R	R	G	R	A	A	A	C	G	W	G	C	A	R	G	G	R	R	G	R	S	C	M	W	A	R	R	R	A	R	W	R
	200440501	Composite	offspring	4	M/M	A/A	L/L	R/R	Q/R		A	A	R	R	R	C	A	A	R	G	A	A	A	A	C	R	T	G	M	R	A	R	G	R	G	G	A	S	C	M	W	A	A	R	A	M	R	W	R
	200440502	Composite	offspring	4	M/M	A/A	L/L	R/R	Q/R		A	A	G	R	G	C	R	R	R	G	A	W	A	A	C	R	T	G	M	R	R	R	G	A	R	G	A	S	C	C	A	A	R	G	A	M	R	W	R
	200203128	Composite	sire	5	M/M	A/V	L/L	R/R	Q/R		R	A	R	A	G	M	R	G	G	R	A	W	A	R	C	A	W	A	C	G	A	R	A	R	R	R	R	S	C	M	T	G	R	R	G	M	A	T	G
	199923701	Composite	dam	5	M/M	A/A	L/L	R/R	Q/Q		G	A	G	R	G	A	R	R	A	R	G	W	R	G	M	A	T	G	M	R	A	R	G	A	G	G	G	G	M	M	W	R	R	R	R	A	R	T	R
	200440465	Composite	offspring	5	M/M	A/A	L/L	R/R	Q/R		G	A	R	R	G	M	A	G	R	G	R	W	R	G	C	A	T	R	C	G	A	O	R	R	G	G	G	G	C	M	T	G	G	A	R	A	R	T	G
	200440466	Composite	offspring	5	M/M	A/A	L/L	R/R	Q/R		G	A	R	A	G	M	G	R	R	A	R	T	A	R	M	A	W	R	M	G	A	R	R	R	R	R	G	G	M	C	W	G	G	G	R	M	R	T	G
	200203170	Composite	sire	6	M/M	A/A	L/L	R/R	Q/R		G	R	G	A	R	M	R	A	G	A	R	T	R	G	M	R	T	R	M	R	R	R	R	A	G	R	G	S	M	M	W	G	A	G	G	A	R	W	G
	200123716	Composite	dam	6	M/M	A/A	L/L	R/R	Q/Q		R	R	G	A	A	M	A	R	R	R	R	A	G	R	M	A	T	G	M	R	R	R	R	R	G	R	G	S	M	C	W	R	A	A	R	M	R	T	R
	200403169	Composite	offspring	6	M/M	A/A	L/L	R/R	Q/Q		G	R	G	A	R	A	A	A	R	R	G	W	R	G	C	A	T	R	A	G	R	R	G	R	G	A	G	G	A	M	W	G	A	R	R	A	A	T	R
	200403170	Composite	offspring	6	M/M	A/A	L/L	R/R	Q/Q		G	G	G	A	A	A	R	R	G	A	G	W	R	R	A	R	T	R	M	R	R	R	G	R	G	G	G	C	M	C	W	R	A	R	R	A	R	W	G
	200203179	Composite	sire	7	M/M	A/A	L/L	R/R	Q/R		A	A	R	R	A	M	A	R	G	A	R	A	R	A	M	R	T	A	C	R	G	A	A	G	G	G	G	S	M	M	A	G	R	G	R	A	R	W	G
	200103339	Composite	dam	7	M/T	A/A	L/L	R/R	Q/R		R	R	A	A	G	M	G	R	G	G	A	T	R	A	C	R	T	R	M	R	R	R	G	R	G	G	G	S	M	M	W	R	G	R	G	A	R	T	A
	200440480	Composite	offspring	7	M/T	A/A	L/L	R/R	Q/Q		A	A	R	A	R	C	R	R	G	R	A	W	G	A	C	R	T	A	M	G	R	A	R	G	G	G	G	G	C	A	A	R	R	G	G	A	A	T	R
	200440481	Composite	offspring	7	M/M	A/A	L/L	R/R	Q/R		A	A	R	A	R	M	R	G	G	R	R	W	G	A	C	R	T	R	C	A	G	R	R	G	G	G	G	G	M	M	A	R	G	G	G	A	A	T	R
	200203278	Composite	sire	8	M/M	A/A	L/L	R/R	R/R		G	A	G	A	R	M	R	R	A	R	R	A	A	G	M	R	T	R	M	A	G	R	R	A	G	A	R	G	A	M	W	A	R	R	A	C	A	T	R
	200103276	Composite	dam	8	M/M	A/A	L/L	R/R	Q/Q		R	A	R	G	R	M	R	A	G	R	R	A	A	A	M	G	W	R	M	R	R	R	G	R	R	R	G	G	C	M	T	R	R	G	R	M	R	W	R
	200403023	Composite	offspring	8	M/M	A/A	L/L	R/R	Q/R		G	A	G	R	R	M	A	R	R	G	A	A	A	R	A	G	W	R	C	R	G	A	G	R	R	A	G	G	M	C	T	A	R	G	A	M	R	W	A
	200403024	Composite	offspring	8	M/M	A/A	L/L	R/R	Q/R		G	A	G	R	A	M	R	R	R	R	A	A	A	R	M	G	W	G	M	A	G	R	R	A	R	A	G	G	M	C	T	A	R	R	A	M	R	W	R
	200203286	Composite	sire	9	M/M	A/A	L/L	R/R	Q/Q		G	R	R	G	G	C	G	R	A	G	A	T	R	A	C	R	W	R	A	R	R	R	R	R	G	A	R	G	A	M	T	A	R	R	R	C	A	T	R
	199703405	Composite	dam	9	M/M	A/A	L/L	R/R	R/R		R	A	R	R	R	A	A	O	G	G	R	W	A	A	C	A	T	G	A	A	G	A	R	A	G	G	R	S	M	C	A	A	R	A	G	A	R	T	R
	200440192	Composite	offspring	9	M/M	A/A	L/L	R/R	Q/R		R	A	G	G	G	M	R	R	R	G	A	W	R	A	C	R	W	G	A	R	R	A	A	A	G	R	G	G	A	M	W	A	A	A	G	M	A	T	G
	200440193	Composite	offspring	9	M/M	A/A	L/L	R/R	Q/R		G	A	A	R	R	M	R	R	R	G	R	T	A	A	C	A	T	G	A	R	G	R	A	A	G	R	G	G	A	M	W	A	R	R	R	M	R	T	A
	200203310	Composite	sire	10	M/M	A/A	L/L	R/R	R/R		R	R	R	A	R	C	G	G	R	R	G	W	R	A	C	R	T	R	C	G	R	R	R	G	G	R	R	S	M	C	W	A	R	A	R	A	A	T	G
	200123609	Composite	dam	10	M/M	A/A	L/L	R/R	Q/Q		R	A	G	G	R	M	G	A	G	A	A	W	G	R	M	R	W	G	M	R	R	R	R	R	G	R	G	C	A	M	W	A	A	G	G	A	R	W	R
	200403122	Composite	offspring	10	M/M	A/A	L/L	R/R	Q/R		A	A	R	R	R	M	G	R	R	A	R	A	G	R	C	R	W	G	M	G	R	R	G	R	G	R	G	S	A	C	W	A	A	R	G	A	R	W	R
	200403123	Composite	offspring	10	M/M	A/A	L/L	R/R	Q/R		R	R	G	R	G	C	G	R	R	A	R	A	G	A	C	A	T	R	C	R	G	A	R	R	G	G	R	S	A	M	W	A	A	R	R	A	A	T	R
	200303158	Composite	sire	11	M/M	A/A	L/L	R/R	Q/R		A	A	R	R	A	M	A	R	G	R	G	W	A	R	M	A	W	A	M	A	R	A	R	R	R	G	G	C	C	C	A	R	A	A	G	M	G	T	R
	200103361	Composite	dam	11	M/M	A/A	L/L	R/R	R/R		R	A	A	R	G	A	G	R	R	R	A	T	R	G	M	A	T	R	A	R	A	R	R	A	R	R	G	S	M	M	A	R	R	A	R	A	R	T	R
	200403021	Composite	offspring	11	M/M	A/A	L/L	R/R	Q/R		A	A	A	G	R	M	R	A	G	R	R	W	A	G	C	A	T	A	A	A	A	A	R	R	R	G	G	C	C	M	A	R	R	A	G	M	R	T	R
	200403022	Composite	offspring	11	M/M	A/A	L/L	R/R	Q/R		A	A	A	R	R	A	R	R	G	A	R	T	R	G	C	A	T	R	A	A	A	A	R	R	R	G	G	C	C	C	A	R	A	A	G	M	G	T	R
	200303163	Composite	sire	12	M/M	A/A	L/L	R/R	R/R		A	R	R	A	G	C	A	A	G	A	R	W	R	A	C	R	A	A	M	G	G	G	A	R	G	R	R	S	O	M	A	R	R	O	G	A	R	T	A
	200123687	Composite	dam	12	M/M	A/A	L/L	R/R	Q/R		R	A	A	R	R	M	R	R	G	R	A	T	R	A	C	A	T	R	A	R	R	A	R	R	R	R	A	G	C	A	W	A	A	R	R	C	A	T	R
	200403094	Composite	offspring	12	M/M	A/A	L/L	R/R	Q/R		A	A	R	R	R	M	R	A	G	R	A	W	R	A	C	R	W	R	M	G	R	R	R	G	G	G	A	S	C	A	A	A	A	A	G	M	R	T	A
	200403095	Composite	offspring	12	M/M	A/A	L/L	R/R	Q/R		R	A	A	R	R	M	R	A	G	R	R	T	A	A	C	R	W	R	M	G	R	R	A	G	R	G	R	G	C	M	A	A	R	R	G	M	R	T	R
	200303183	Composite	sire	13	M/M	A/A	L/L	R/R	R/R		R	A	R	A	G	M	A	R	R	R	A	T	R	A	C	R	T	R	M	G	A	R	R	R	G	G	A	C	M	C	T	A	A	R	R	M	R	W	G
	200103422	Composite	dam	13	M/M	A/A	L/L	R/R	Q/Q		R	A	R	R	G	M	R	R	A	A	R	W	R	R	C	A	W	G	A	R	R	R	G	A	R	R	A	G	M	C	A	A	A	R	G	A	A	T	A
	200403127	Composite	offspring	13	M/M	A/A	L/L	R/R	Q/R		G	A	G	A	G	A	R	R	A	R	A	W	A	R	C	A	T	G	A	G	A	G	G	A	G	G	A	S	M	C	W	O	A	A	G	M	R	W	R
	200403128	Composite	offspring	13	M/M	A/A	L/L	R/R	Q/R		R	A	A	R	G	M	R	G	R	R	R	W	R	R	C	R	W	G	M	R	A	A	G	A	G	R	A	S	A	C	W	A	A	R	R	A	R	W	R
	200303220	Composite	sire	14	M/T	A/A	L/L	R/R	Q/R		A	R	A	A	R	M	A	R	R	R	G	T	R	A	A	A	W	A	A	A	A	G	G	R	R	R	R	G	C	A	A	A	G	A	R	M	A	A	G
	199923490	Composite	dam	14	M/M	A/A	L/L	R/R	Q/R		R	R	R	A	R	A	R	G	G	R	R	A	A	G	M	G	W	A	C	A	R	A	R	R	R	R	G	S	C	M	W	R	R	R	G	C	A	T	G
	200403139	Composite	offspring	14	M/M	A/A	L/L	R/R	R/R		R	R	R	A	G	M	R	G	G	R	G	W	A	R	A	R	W	A	M	A	A	R	R	R	A	R	R	G	C	A	A	A	R	R	R	C	A	W	G
	200403140	Composite	offspring	14	M/T	A/A	L/L	R/R	Q/R		R	G	A	A	R	M	A	R	R	R	R	W	A	R	M	R	W	A	M	A	O	O	G	R	R	G	R	S	C	A	O	R	G	A	R	M	A	W	G
	200303274	Composite	sire	15	M/M	A/A	L/L	R/R	R/R		R	R	G	A	G	C	R	G	G	A	R	T	R	R	C	A	T	A	M	R	A	R	R	A	A	R	G	G	C	M	W	R	R	R	R	C	G	T	R
	199923432	Composite	dam	15	M/M	A/A	L/L	R/R	Q/R		G	R	R	A	R	C	G	G	R	R	R	W	A	A	M	R	T	R	C	R	G	O	A	A	G	A	G	G	M	M	T	R	A	G	R	M	A	T	A
	200403191	Composite	offspring	15	M/M	A/A	L/L	R/R	R/R		G	A	R	A	R	C	G	G	G	A	A	W	R	R	C	A	T	R	M	A	R	R	A	A	R	A	G	G	C	M	T	G	R	R	R	M	R	T	R
	200403192	Composite	offspring	15	M/M	A/A	L/L	R/R	R/R		G	R	R	A	G	C	G	G	G	A	R	T	A	A	M	A	T	A	M	G	R	R	A	A	R	R	G	G	C	M	W	G	R	G	G	M	R	T	A
	200303289	Composite	sire	16	M/M	A/A	L/L	R/R	R/R		A	A	G	O	G	C	A	A	R	R	R	T	A	G	M	O	T	O	M	O	O	R	R	G	G	G	O	S	O	M	O	O	R	A	G	A	R	A	R
	200203103	Composite	dam	16	M/M	A/A	L/L	R/R	Q/Q		R	A	R	R	R	M	R	O	A	R	G	A	G	G	M	R	T	R	A	A	A	A	R	R	G	R	A	G	A	A	W	A	G	A	R	M	R	T	R
	200403141	Composite	offspring	16	M/M	A/A	L/L	R/R	Q/R		R	A	G	R	G	C	R	A	R	A	R	W	R	G	A	R	T	A	A	A	R	R	R	R	G	G	A	G	A	M	A	A	G	A	G	M	A	W	R
	200403142	Composite	offspring	16	M/M	A/A	L/L	R/R	Q/R		R	A	G	G	G	M	A	A	R	R	R	W	R	G	M	A	T	A	M	A	R	R	G	G	G	G	A	S	M	M	W	A	G	A	R	A	A	W	A
	200303326	Composite	sire	17	M/M	A/A	L/L	R/R	R/R		R	A	G	R	G	C	A	A	R	A	A	W	R	A	A	A	W	R	C	A	A	A	R	R	G	R	R	C	C	M	T	A	G	R	G	A	R	W	G
	200103281	Composite	dam	17	M/M	A/A	L/L	R/R	Q/Q		R	R	G	R	G	C	A	A	R	R	R	W	A	G	M	A	A	R	C	G	R	A	G	G	G	R	G	C	M	M	T	A	R	R	G	A	A	W	A
	200403120	Composite	offspring	17	M/M	A/A	L/L	R/R	Q/R		A	A	G	R	G	C	A	A	A	R	A	W	A	R	M	A	W	G	C	R	A	A	G	R	G	G	R	C	M	M	T	A	R	R	G	A	R	W	R
	200403121	Composite	offspring	17	M/M	A/A	L/L	R/R	Q/R		R	R	G	R	G	C	A	A	G	R	R	W	A	R	A	A	A	R	C	R	A	A	R	G	G	A	R	C	M	M	T	A	G	G	G	A	A	W	R
	199911904	Dorper	sire	18	M/M	A/A	L/L	R/R	Q/Q		R	G	R	R	G	M	R	G	R	A	G	A	G	G	C	R	A	A	A	G	G	A	A	G	R	G	R	G	M	A	T	R	R	A	R	M	R	T	R
	200023546	Composite	dam	18	M/M	A/A	L/L	R/R	Q/Q		R	A	G	G	R	M	G	A	G	A	R	A	R	R	M	A	W	G	M	G	R	A	G	G	G	G	R	G	M	M	T	A	A	G	G	A	G	A	R
	200340116	Composite	offspring	18	M/M	A/A	L/L	R/R	Q/Q		G	R	R	R	G	C	G	R	G	A	G	A	G	G	C	R	A	R	A	G	R	A	R	G	R	G	R	G	A	A	T	R	A	R	G	M	R	W	R
	200340117	Composite	offspring	18	M/M	A/A	L/L	R/R	Q/Q		A	R	G	R	G	C	R	R	R	A	G	A	G	R	M	A	W	R	M	G	G	A	R	G	G	G	A	G	C	A	T	R	R	R	G	A	G	W	A
	200011945	Dorper	sire	19	M/M	A/V	L/L	R/R	Q/Q		R	G	R	R	R	M	R	G	G	A	G	W	G	G	M	G	W	G	A	A	G	A	A	R	R	G	G	G	C	A	T	G	A	A	R	C	R	A	R
	200103113	Composite	dam	19	M/M	A/V	L/L	R/R	Q/R		A	R	G	R	G	C	G	R	R	A	A	T	R	R	C	R	T	R	M	R	G	G	R	R	G	R	G	S	A	C	W	A	R	A	G	A	A	A	A
	200340165	Composite	offspring	19	M/M	V/V	L/L	R/R	Q/Q		R	G	R	G	R	C	G	G	G	A	R	W	G	G	M	G	T	G	A	R	G	O	A	R	R	R	G	G	M	M	T	R	A	A	R	M	R	A	R
	200340166	Composite	offspring	19	M/M	A/V	L/L	R/R	Q/R		R	R	R	R	G	C	G	R	R	A	R	W	R	G	M	G	W	G	A	R	G	R	R	A	G	G	G	S	M	M	T	R	A	A	R	M	R	A	A
	200111910	Dorper	sire	20	M/M	A/V	L/L	R/R	Q/Q		R	G	R	R	R	M	R	R	R	R	R	W	A	G	M	A	W	G	A	G	A	G	A	G	R	G	R	G	C	A	W	R	A	A	A	C	R	T	A
	200103495	Composite	dam	20	M/T	A/A	L/L	R/R	Q/Q		R	A	A	R	G	C	R	R	G	R	A	T	R	A	M	R	T	A	M	G	R	R	R	R	R	G	G	S	C	M	W	R	A	R	A	M	R	T	G
	200440008	Composite	offspring	20	M/M	A/A	L/L	R/R	Q/Q		R	R	R	A	G	C	A	R	G	O	A	T	R	R	O	A	W	R	A	G	R	R	R	R	R	G	R	S	C	M	W	R	O	A	A	M	A	O	R
	200440009	Composite	offspring	20	M/T	A/A	L/L	R/R	Q/Q		A	R	A	A	R	C	R	R	G	A	R	T	R	R	M	R	T	R	A	G	R	G	A	R	R	G	G	S	C	M	T	R	A	R	A	M	R	T	R
	200111912	Dorper	sire	21	M/M	A/V	L/L	R/R	Q/Q		R	R	R	R	G	M	A	A	R	R	R	A	A	R	A	R	A	R	A	R	R	A	G	R	R	R	A	C	M	A	T	G	R	R	R	A	R	T	R
	199923212	Composite	dam	21	M/M	A/V	L/L	R/R	Q/Q		R	R	G	A	R	C	G	A	R	A	A	W	R	A	A	G	W	A	C	G	R	G	A	A	G	G	R	S	A	M	W	A	G	R	G	A	R	T	R
	200440455	Composite	offspring	21	M/M	A/A	L/L	R/R	Q/Q		R	R	R	R	R	M	R	A	A	A	R	A	A	R	A	R	A	A	M	G	R	R	R	A	G	G	A	S	A	A	T	R	R	R	G	A	G	T	A
	200440456	Composite	offspring	21	M/M	V/V	L/L	R/R	Q/Q		R	A	G	R	G	M	R	A	G	R	R	A	R	A	A	G	A	A	M	R	R	R	R	A	R	R	A	S	M	A	T	R	G	A	R	A	R	T	R
	200111916	Dorper	sire	22	M/M	A/A	L/L	R/R	Q/Q		G	R	G	G	G	M	G	R	R	R	G	A	A	R	A	A	O	G	A	G	G	R	R	A	A	G	G	O	M	M	W	G	R	A	O	C	A	T	R
	200103497	Composite	dam	22	M/M	A/A	L/L	R/R	R/R		R	R	R	G	R	M	A	A	R	R	R	W	A	R	M	A	W	R	M	A	G	A	A	G	G	R	R	S	M	M	T	R	A	A	R	M	G	T	G
	200340579	Composite	offspring	22	M/M	A/A	L/L	R/R	Q/R		G	G	G	G	G	A	R	R	G	A	G	A	A	R	A	A	T	G	M	R	G	A	A	R	R	G	G	S	M	C	T	R	R	A	G	C	R	T	R
	200340580	Composite	offspring	22	M/M	A/A	L/L	R/R	Q/R		G	R	G	G	G	M	R	R	R	A	G	W	A	A	M	A	W	G	M	R	G	A	R	R	R	R	R	C	C	C	W	G	R	A	R	M	R	T	G
	200111917	Dorper	sire	23	M/M	A/A	L/L	R/R	Q/Q		R	G	R	A	R	A	R	R	R	G	G	A	R	G	A	R	A	G	A	G	R	A	A	A	R	R	R	S	C	M	W	R	G	A	R	M	A	A	R
	200023575	Composite	dam	23	M/M	A/A	L/L	R/R	Q/Q		G	A	G	A	G	C	R	R	G	G	R	W	R	A	C	R	T	A	M	A	R	A	R	G	A	G	R	S	A	C	W	A	A	A	G	M	R	W	R
	200440343	Composite	offspring	23	M/M	A/A	L/L	R/R	Q/Q		G	R	G	A	R	M	G	R	R	G	G	W	A	R	M	A	W	R	A	R	G	A	R	R	A	R	G	S	M	M	W	R	R	A	R	M	R	W	G
	200440344	Composite	offspring	23	M/M	A/A	L/L	R/R	Q/Q		R	R	G	A	G	M	A	R	R	G	G	W	A	O	M	R	W	R	A	R	R	A	R	R	A	R	R	G	M	M	W	R	R	O	R	M	A	W	R
	200011259	Dorper, white	sire	24	M/M	A/A	L/L	R/R	Q/Q		R	G	R	R	R	M	A	G	R	G	A	A	R	G	M	A	T	G	A	R	G	A	A	G	R	R	A	G	C	M	W	R	A	G	A	M	R	T	R
	199703068	Composite	dam	24	M/M	A/A	L/L	R/R	Q/R		G	A	R	R	R	A	R	A	G	G	G	W	R	A	M	R	T	R	M	A	R	R	A	R	G	R	A	C	M	M	A	A	G	R	R	A	R	T	A
	200340046	Composite	offspring	24	M/M	A/A	L/L	R/R	Q/Q		R	R	R	G	R	M	A	R	R	G	R	A	R	R	A	R	T	G	A	R	G	R	A	R	G	A	A	S	C	M	W	A	R	R	R	A	R	T	R
	200340047	Composite	offspring	24	M/M	A/A	L/L	R/R	Q/R		G	R	G	G	A	M	A	R	G	G	R	A	G	R	M	R	T	G	M	A	R	A	A	G	G	R	A	S	M	C	W	A	R	G	R	M	A	T	R
	200011900	Dorper, white	sire	25	M/M	A/A	L/L	R/R	Q/Q		G	G	G	R	R	A	R	R	R	A	G	A	R	R	A	R	W	G	A	A	A	A	A	G	G	G	G	G	C	M	T	R	A	R	A	A	G	W	R
	199923447	Composite	dam	25	M/M	A/A	L/L	R/R	Q/R		G	A	G	A	R	C	A	A	R	A	G	W	A	A	C	A	W	A	C	R	G	A	G	G	R	G	R	C	M	A	A	A	A	A	G	M	A	A	R
	200340539	Composite	offspring	25	M/M	A/A	L/L	R/R	Q/R		G	R	G	R	R	M	R	A	G	A	G	W	R	A	M	A	T	R	M	A	R	A	R	G	R	G	R	S	M	A	W	A	A	A	R	A	R	W	R
	200340540	Composite	offspring	25	M/M	A/A	L/L	R/R	Q/Q		G	R	G	A	R	M	A	A	R	A	G	W	R	A	M	R	A	R	M	R	R	A	R	G	G	G	G	S	C	M	W	A	A	A	R	M	R	W	R
	200111923	Dorper, white	sire	26	M/M	A/A	L/L	R/R	Q/R		R	R	G	R	R	C	G	R	R	A	G	W	A	R	C	R	A	R	A	G	R	G	R	G	R	R	R	S	M	M	A	G	R	G	R	M	R	T	R
	200103587	Composite	dam	26	M/M	A/A	L/L	R/R	Q/R		A	A	R	R	G	C	R	R	R	G	R	T	R	A	M	A	W	R	C	R	G	G	R	R	R	R	R	S	A	C	T	R	A	R	R	M	R	T	R
	200440321	Composite	offspring	26	M/M	A/A	L/L	R/R	Q/R		A	A	R	R	G	C	R	R	R	R	G	T	A	A	C	R	W	A	M	R	G	G	A	R	G	R	A	S	M	M	W	G	A	R	R	C	R	T	G
	200440322	Composite	offspring	26	M/M	A/A	L/L	R/R	R/R		A	A	G	R	R	C	R	A	A	R	R	T	R	R	C	R	W	R	M	R	R	G	A	G	R	R	R	S	A	M	W	R	A	G	R	M	A	T	G
	200111924	Dorper, white	sire	27	M/M	A/A	L/L	R/R	Q/Q		R	R	R	R	G	C	A	G	R	R	G	A	R	A	A	G	A	R	A	R	G	G	A	G	R	G	R	G	A	A	W	R	A	R	R	M	A	T	R
	199703039	Composite	dam	27	M/M	A/A	L/L	R/R	Q/Q		R	A	A	A	G	A	R	R	R	A	A	W	A	R	M	R	W	A	C	R	G	A	G	A	G	G	G	G	M	M	W	R	A	A	R	C	G	T	R
	200440421	Composite	offspring	27	M/M	A/A	L/L	R/R	Q/Q		R	A	R	A	G	M	A	G	G	R	R	A	R	R	A	R	W	A	M	G	G	R	R	R	R	G	R	G	A	A	A	R	A	A	R	M	R	T	R
	200440422	Composite	offspring	27	M/M	A/A	L/L	R/R	Q/Q		R	R	R	R	G	M	R	G	R	R	R	W	A	R	M	R	W	R	M	A	G	R	R	R	R	G	R	G	M	M	W	R	A	R	R	M	R	T	R
	199912068	Dorset	sire	28	M/M	A/A	L/L	R/H	Q/R		G	G	R	R	R	M	R	G	A	A	A	W	A	A	A	G	W	A	M	R	R	G	A	G	A	R	A	C	M	M	W	A	A	A	R	M	G	W	R
	199923251	Composite	dam	28	M/M	A/A	L/L	R/R	Q/R		G	A	G	R	R	C	R	A	G	R	A	W	A	G	M	R	A	R	C	A	R	R	A	A	R	R	R	C	M	C	W	R	G	R	R	M	R	T	R
	200340433	Composite	offspring	28	M/M	A/A	L/L	R/R	Q/R		G	R	R	R	R	M	G	R	R	R	A	W	A	R	A	R	W	R	C	R	G	G	A	R	R	R	A	C	M	M	A	R	R	R	G	M	G	T	G
	200340434	Composite	offspring	28	M/M	A/A	L/L	R/R	R/R		G	R	R	G	G	M	G	R	R	R	A	W	A	R	M	G	W	R	C	A	G	G	A	R	R	R	R	C	A	M	W	R	R	R	A	A	R	T	G
	199912079	Dorset	sire	29	M/M	A/A	L/L	R/R	Q/R		G	G	G	A	R	C	G	R	R	A	R	A	A	A	A	R	W	R	C	G	G	R	R	A	O	G	A	S	M	A	W	R	G	R	R	A	O	W	O
	200023209	Composite	dam	29	M/M	A/A	L/L	R/R	Q/R		R	A	R	A	R	M	A	G	R	R	G	W	A	G	C	R	W	A	M	G	G	A	G	R	G	A	G	G	C	C	W	R	R	A	R	C	R	W	A
	200340320	Composite	offspring	29	M/M	A/A	L/L	R/R	Q/R		G	R	G	A	R	C	R	G	R	A	G	A	A	R	M	G	T	R	M	G	G	R	R	R	G	R	R	G	M	M	T	R	G	A	R	M	R	A	A
	200340322	Composite	offspring	29	M/M	A/A	L/L	R/R	Q/Q		G	R	G	A	G	M	R	R	R	R	G	A	A	R	M	R	T	R	M	G	G	A	R	A	R	R	R	G	M	M	T	R	G	A	A	M	R	T	A
	200012903	Dorset	sire	30	M/M	A/A	L/L	R/R	R/R		G	G	G	R	R	C	R	R	A	A	A	T	R	A	A	R	W	A	M	R	R	O	R	R	R	G	R	C	A	C	W	R	G	R	A	C	R	T	A
	200103565	Composite	dam	30	M/M	A/A	L/L	R/R	Q/R		R	A	G	A	G	M	R	A	G	G	A	W	A	G	A	A	T	A	A	A	A	R	A	A	A	G	G	S	C	M	A	R	G	A	R	M	G	T	R
	200440038	Composite	offspring	30	M/M	A/A	L/L	R/R	R/R		R	R	G	A	G	M	G	R	R	R	A	T	A	R	A	A	T	A	A	R	R	R	A	A	A	G	R	C	M	M	W	G	G	R	A	C	G	T	R
	200440039	Composite	offspring	30	M/M	A/A	L/L	R/R	R/R		R	R	G	A	G	M	G	A	R	R	A	W	R	R	A	A	W	A	A	R	R	G	A	A	A	G	G	C	M	C	A	R	G	R	A	M	R	T	A
	200112907	Dorset	sire	31	M/M	A/A	L/L	R/R	Q/Q		A	A	A	R	A	C	G	A	G	R	A	W	R	R	M	G	W	G	M	G	R	G	R	A	R	R	G	G	M	M	W	A	A	R	R	M	R	W	A
	200103031	Composite	dam	31	M/T	A/A	L/L	R/R	Q/R		R	A	G	R	G	O	R	A	G	R	R	W	R	R	M	R	T	G	C	G	G	O	G	R	R	G	R	O	M	C	W	A	R	A	G	M	A	T	R
	200340555	Composite	offspring	31	M/T	A/A	L/L	R/R	Q/Q		A	A	R	R	R	M	R	A	G	G	A	T	R	R	A	R	W	G	C	G	R	G	R	R	A	G	R	G	C	C	W	A	R	A	R	M	R	T	R
	200340556	Composite	offspring	31	M/T	A/A	L/L	R/R	Q/Q		A	A	R	R	R	C	R	A	G	G	R	W	A	R	A	G	W	G	M	G	G	R	G	A	G	R	G	G	A	M	A	A	R	R	G	C	R	T	A
	200117009	Dorset	sire	32	M/M	A/A	L/L	R/R	R/R		G	G	A	A	A	A	G	G	A	R	A	W	G	A	M	G	W	R	A	R	A	G	A	G	R	A	R	S	M	M	T	R	A	A	R	A	G	A	R
	199923624	Composite	dam	32	M/T	A/A	L/L	R/R	Q/Q		G	A	R	A	G	M	A	R	R	A	R	W	A	G	C	R	W	A	M	R	A	R	R	R	A	G	R	S	A	C	W	R	G	A	R	A	R	W	R
	200440095	Composite	offspring	32	M/T	A/A	L/L	R/R	Q/R		G	R	A	A	R	M	R	R	R	A	A	A	R	R	C	G	W	R	A	A	A	R	R	G	A	R	G	S	M	M	T	R	R	A	G	A	G	A	R
	200440096	Composite	offspring	32	M/M	A/A	L/L	R/R	Q/R		G	R	A	A	R	M	R	R	R	R	A	T	R	R	C	G	A	A	M	G	A	R	A	G	A	R	R	C	A	M	W	R	R	A	R	A	G	W	R
	200117016	Dorset	sire	33	M/M	A/A	L/L	R/R	R/R		G	G	A	A	R	M	G	G	R	R	R	A	R	A	A	G	W	G	M	R	R	A	R	R	A	R	R	S	C	M	T	R	R	R	A	A	G	W	A
	200117096	Dorset	dam	33	M/M	A/A	L/L	R/R	Q/Q		R	G	R	R	A	C	R	R	A	A	A	W	G	A	A	R	T	G	M	A	G	A	R	R	R	R	A	S	M	A	A	R	R	A	A	C	G	W	G
	200512148	Dorset	offspring	33	M/M	A/A	L/L	R/R	Q/R		G	G	R	R	R	M	R	G	A	R	A	W	G	A	A	R	T	G	C	A	R	A	R	G	R	R	R	S	C	M	W	R	G	R	A	M	G	T	R
	200512149	Dorset	offspring	33	M/M	A/A	L/L	R/R	Q/R		G	G	A	R	R	C	R	G	A	R	R	W	R	A	A	R	W	G	A	R	R	A	A	A	A	A	A	S	M	A	W	R	A	A	A	M	G	W	R
	200117080	Dorset	sire	34	M/M	A/A	L/L	R/R	Q/R		G	G	R	A	G	M	G	R	R	A	A	A	G	A	M	R	T	A	M	A	A	R	G	A	G	R	G	G	C	A	T	A	R	G	R	C	G	T	A
	200117050	Dorset	dam	34	M/M	A/A	L/L	R/H	Q/R		G	G	A	R	G	M	O	R	R	A	A	A	G	A	A	G	T	R	A	R	A	R	R	G	R	A	R	G	M	A	W	A	O	A	R	M	G	O	G
	200512014	Dorset	offspring	34	M/M	A/A	L/L	R/R	R/R		G	G	A	R	G	M	G	R	G	A	A	A	G	A	A	G	T	R	A	R	A	R	G	R	G	A	R	G	M	A	T	A	R	R	A	M	G	T	R
	200512015	Dorset	offspring	34	M/M	A/A	L/L	R/H	Q/Q		G	G	R	A	G	M	G	R	R	A	A	A	G	A	M	G	T	A	M	A	A	G	R	R	R	A	G	G	M	A	T	A	G	R	G	C	G	T	R
	200212081	Dorset	sire	35	M/M	A/A	L/L	R/R	R/R		G	G	R	R	R	C	G	G	R	A	A	W	R	R	A	R	T	A	A	R	G	A	G	R	O	R	G	G	M	M	W	R	R	G	A	M	O	T	O
	199703382	Composite	dam	35	M/T	A/A	L/L	R/R	Q/R		R	A	R	A	R	C	A	R	R	A	A	W	A	R	C	R	T	R	M	A	R	G	R	R	R	G	G	G	M	C	A	A	R	A	A	A	R	T	G
	200440526	Composite	offspring	35	M/T	A/A	L/L	R/R	Q/R		R	R	R	R	G	C	R	R	A	A	A	A	A	O	M	R	T	A	A	A	R	R	G	R	R	G	G	G	M	C	W	A	R	R	A	M	G	T	R
	200440527	Composite	offspring	35	M/T	A/A	L/L	R/R	Q/R		R	R	G	R	G	C	R	R	A	A	A	W	R	G	M	A	T	A	A	R	R	R	R	R	R	R	G	G	M	M	A	R	R	R	A	M	G	T	G
	200212908	Dorset	sire	36	M/M	A/A	L/L	R/R	Q/R		R	A	R	A	R	M	R	R	G	G	R	W	G	R	M	A	A	A	C	R	R	A	A	R	R	A	R	C	M	C	T	R	R	R	A	M	R	W	G
	200023364	Composite	dam	36	M/M	A/A	L/L	R/R	Q/R		R	R	R	R	R	M	R	A	R	A	A	T	R	G	C	G	T	R	M	G	G	R	G	G	G	G	A	S	M	M	A	G	R	R	R	M	A	T	R
	200340267	Composite	offspring	36	M/M	A/A	L/L	R/R	R/R		G	A	A	R	R	A	G	A	R	R	R	T	G	G	M	R	W	A	M	G	G	R	R	R	G	R	A	S	A	C	W	R	R	G	A	C	A	T	R
	200340268	Composite	offspring	36	M/M	A/A	L/L	R/R	R/R		A	A	R	A	R	M	R	O	G	R	A	T	R	G	M	R	W	R	M	G	G	A	R	R	G	R	A	S	M	M	W	G	A	A	R	M	R	W	G
	200212909	Dorset	sire	37	M/M	A/A	L/L	R/R	R/R		R	A	R	R	G	C	R	A	G	R	R	T	R	R	M	R	T	R	M	R	A	A	G	R	O	A	G	S	A	M	T	A	A	R	R	M	O	W	O
	199703206	Composite	dam	37	M/M	A/A	L/L	R/R	R/R		A	R	A	R	R	M	G	R	G	R	R	A	R	A	M	A	T	A	M	R	A	A	R	A	G	G	A	C	C	C	W	A	R	R	G	A	R	T	G
	200440541	Composite	offspring	37	M/M	A/A	L/L	R/R	R/R		R	A	R	R	R	M	G	A	G	R	A	W	A	A	O	R	T	A	O	G	A	A	G	R	R	R	R	S	M	C	W	A	O	G	R	M	R	O	R
	200440542	Composite	offspring	37	M/M	A/A	L/L	R/R	R/R		R	A	A	R	G	M	G	A	G	A	A	W	R	R	M	R	T	R	M	G	A	A	R	A	G	R	R	S	M	C	W	A	R	G	G	A	A	T	G
	200212919	Dorset	sire	38	M/M	A/A	L/L	R/R	R/R		R	R	R	A	G	A	G	G	R	R	G	W	R	A	A	G	T	A	M	R	G	R	R	R	R	R	R	C	A	C	W	A	A	A	R	A	R	W	R
	200103098	Composite	dam	38	M/M	A/A	L/L	R/R	R/R		A	A	G	G	R	C	R	R	G	A	G	A	G	A	M	A	T	R	A	G	A	G	R	A	R	G	R	G	A	A	T	A	G	G	R	M	G	T	A
	200440536	Composite	offspring	38	M/M	A/A	L/L	R/R	R/R		A	R	R	R	G	M	G	R	R	A	G	A	R	A	A	R	T	A	A	R	R	R	R	R	R	G	G	S	A	M	W	A	R	R	R	A	R	T	R
	200440537	Composite	offspring	38	M/M	A/A	L/L	R/R	R/R		A	A	R	R	G	M	G	G	G	A	G	W	R	A	M	R	T	R	M	R	R	R	A	R	R	G	A	S	A	M	T	A	R	R	A	A	G	W	A
	199916204	Finn	sire	39	M/M	A/A	L/L	R/R	Q/Q		A	A	R	R	G	C	G	R	G	G	R	A	R	A	C	A	W	R	M	A	R	A	G	A	O	A	G	C	A	M	A	A	R	R	A	M	O	T	O
	199923456	Composite	dam	39	M/M	A/A	L/L	R/R	Q/R		G	R	A	R	R	M	G	R	R	O	A	T	A	R	O	R	W	G	M	R	R	R	R	A	G	G	G	S	C	C	W	A	O	G	G	A	R	O	A
	200340348	Composite	offspring	39	M/M	A/A	L/L	R/R	Q/R		R	R	A	R	G	M	G	R	G	G	A	W	R	R	C	R	T	G	M	A	G	R	R	A	R	R	G	C	M	C	A	A	A	R	R	M	R	T	A
	200340349	Composite	offspring	39	M/M	A/A	L/L	R/R	Q/R		R	A	R	R	G	C	G	R	R	G	R	W	R	R	C	A	A	G	M	R	G	R	G	A	R	R	G	S	M	M	W	A	A	R	R	M	R	T	A
	200016002	Finn	sire	40	M/M	A/A	L/L	R/R	Q/R		R	A	R	R	R	M	G	A	R	R	A	A	A	A	C	G	A	G	A	R	A	A	R	A	A	A	A	G	M	M	W	G	R	R	A	A	R	T	A
	199923420	Composite	dam	40	M/M	A/A	L/L	R/R	Q/R		G	A	G	A	G	C	R	A	R	A	A	A	A	R	A	R	T	G	M	A	A	R	G	A	R	R	G	S	M	M	T	R	R	G	G	M	G	T	R
	200340544	Composite	offspring	40	M/M	A/A	L/L	R/R	Q/R		R	A	R	A	R	C	G	A	R	R	A	A	A	R	M	R	W	G	M	R	A	A	G	A	A	R	R	G	A	M	T	R	A	G	R	A	R	T	R
	200340545	Composite	offspring	40	M/M	A/A	L/L	R/R	Q/R		R	A	R	A	R	M	G	A	G	A	A	A	A	R	M	G	W	G	A	R	A	A	G	A	A	R	R	G	M	C	W	R	R	G	R	A	G	T	R
	200016018	Finn	sire	41	M/M	A/A	L/L	R/R	Q/R		R	R	G	R	G	M	R	R	R	R	G	A	R	R	C	R	A	G	M	A	G	A	G	A	O	R	R	G	A	M	A	R	R	G	A	A	O	W	O
	200023756	Composite	dam	41	M/M	A/A	F/L	R/R	Q/R		R	R	G	R	R	A	R	A	G	R	A	W	G	R	C	R	W	R	M	R	R	R	R	R	R	A	G	G	A	M	W	A	A	R	A	A	G	W	A
	200340238	Composite	offspring	41	M/M	A/A	F/L	R/R	Q/Q		G	R	G	R	R	A	R	R	G	A	R	A	G	A	C	R	A	R	C	R	R	R	R	A	R	R	R	G	A	M	W	A	R	G	A	A	R	W	A
	200340239	Composite	offspring	41	M/M	A/A	F/L	R/R	Q/Q		R	A	G	G	G	A	A	R	R	R	R	W	G	R	C	R	A	R	M	A	G	A	R	R	G	R	R	G	A	A	W	A	R	G	A	A	G	W	A
	200016129	Finn	sire	42	M/M	A/A	L/L	R/R	Q/Q		R	R	R	G	A	M	A	G	R	R	R	W	R	R	M	R	T	R	M	A	A	O	A	A	G	A	A	S	A	M	A	R	R	A	G	A	G	W	A
	200103002	Composite	dam	42	M/M	A/A	L/L	R/R	R/R		R	R	A	A	A	C	R	R	R	R	R	A	G	A	C	R	W	R	M	R	R	G	R	G	R	G	R	C	C	C	W	A	R	R	G	M	R	T	R
	200440274	Composite	offspring	42	M/M	A/A	L/L	R/R	Q/R		R	R	R	R	A	M	R	R	G	R	G	W	R	R	C	A	T	G	A	R	A	R	R	R	R	R	R	C	M	M	O	R	G	R	G	A	G	T	R
	200440275	Composite	offspring	42	M/M	A/A	L/L	R/R	Q/R		G	R	R	R	A	M	A	R	G	A	R	A	R	R	M	R	W	R	A	R	A	R	A	R	R	R	A	C	M	M	A	A	R	R	G	A	R	W	R
	200016922	Finn	sire	43	M/M	A/A	L/L	R/R	Q/Q		G	R	R	A	R	C	R	G	G	R	G	W	R	A	C	G	W	G	A	R	A	O	R	R	O	A	A	S	A	A	A	R	R	R	A	A	O	T	O
	199923760	Composite	dam	43	M/M	A/A	L/L	R/R	Q/R		A	A	R	R	G	M	R	A	R	R	G	W	R	R	M	A	W	R	A	R	R	R	R	R	G	G	G	S	M	A	W	A	R	R	R	A	G	W	G
	200340391	Composite	offspring	43	M/M	A/A	L/L	R/R	Q/Q		R	R	A	A	G	M	G	R	R	R	G	W	R	R	C	R	A	R	A	A	A	R	A	R	G	R	R	S	M	A	W	A	G	A	A	A	G	T	R
	200340392	Composite	offspring	43	M/M	A/A	L/L	R/R	Q/R		R	A	R	A	R	M	A	R	G	A	G	A	G	R	M	R	W	G	A	A	R	R	G	R	G	R	R	G	M	A	W	A	R	R	A	A	G	W	R
	200016940	Finn	sire	44	M/M	A/A	L/L	R/R	Q/Q		R	R	R	G	A	M	R	R	R	R	G	W	R	R	C	G	W	R	A	R	R	R	R	R	R	G	G	C	C	M	A	G	R	R	A	A	A	W	R
	199923481	Composite	dam	44	M/M	V/V	L/L	R/R	Q/Q		A	A	G	A	R	M	R	G	A	R	R	W	A	R	M	R	T	R	M	R	R	A	R	A	G	R	R	S	C	A	T	A	O	A	G	C	R	O	A
	200340326	Composite	offspring	44	M/M	A/V	L/L	R/R	Q/Q		O	A	G	R	A	C	R	O	A	R	R	W	R	O	M	G	W	R	M	R	R	A	R	R	R	G	G	S	C	M	W	R	G	O	R	M	R	T	A
	200340327	Composite	offspring	44	M/M	A/V	L/L	R/R	Q/Q		R	R	G	R	A	C	R	R	A	A	R	A	A	G	M	R	T	R	A	A	R	R	G	A	G	R	R	C	C	M	W	R	R	R	R	M	R	W	R
	200116921	Finn	sire	45	M/M	A/A	L/L	R/R	Q/Q		G	R	R	G	R	C	G	R	R	R	G	W	R	A	C	R	W	A	A	A	R	A	R	R	O	G	R	G	M	A	A	R	R	R	G	M	O	A	O
	200023242	Composite	dam	45	M/M	A/V	L/L	R/R	Q/R		G	A	R	R	R	C	A	R	R	R	R	W	A	R	M	R	A	R	M	G	G	A	R	R	R	R	R	S	M	M	T	R	R	A	A	M	R	T	A
	200340155	Composite	offspring	45	M/M	A/A	L/L	R/R	Q/R		G	A	R	R	G	C	R	R	A	R	G	W	A	A	M	R	A	A	M	R	R	A	G	A	G	G	A	G	M	A	W	R	R	R	R	C	R	W	A
	200340156	Composite	offspring	45	M/M	A/A	L/L	R/R	Q/R		G	A	R	G	G	C	R	A	R	G	R	W	R	R	M	R	W	R	M	R	G	A	A	R	R	R	G	S	A	M	W	R	R	R	R	A	A	W	R
	200116926	Finn	sire	46	M/M	A/A	L/L	R/R	Q/Q		R	R	G	G	G	M	A	A	R	A	R	T	A	A	C	A	W	R	M	R	G	A	R	A	R	A	G	C	A	A	A	G	A	R	R	C	R	T	R
	200023512	Composite	dam	46	M/T	A/A	L/L	R/R	Q/Q		R	R	R	G	R	M	A	G	R	R	A	W	R	A	M	R	W	A	C	R	G	R	R	G	A	A	R	C	C	M	W	R	R	A	R	M	G	W	G
	200440365	Composite	offspring	46	M/T	A/A	L/L	R/R	Q/Q		G	A	R	G	R	C	A	R	A	A	R	T	R	A	M	R	A	A	C	R	G	A	A	R	R	A	G	C	M	M	A	G	A	R	R	C	R	T	G
	200440366	Composite	offspring	46	M/M	A/A	L/L	R/R	Q/Q		A	A	G	G	R	M	A	R	R	A	A	W	A	A	M	R	A	R	C	G	G	O	G	R	R	A	R	C	M	A	A	G	R	R	R	C	R	T	R
	200117718	Finn	sire	47	M/M	A/A	L/L	R/R	Q/R		R	R	R	R	R	C	R	G	R	A	R	W	G	R	C	G	W	R	A	R	R	R	R	R	O	R	G	S	M	A	W	R	R	R	R	M	G	T	O
	200023372	Composite	dam	47	M/M	A/A	F/L	R/R	Q/Q		A	R	R	R	R	M	G	R	G	R	A	A	A	A	C	A	W	A	M	R	R	A	A	G	G	A	G	G	A	A	W	A	R	R	A	A	R	T	R
	200440264	Composite	offspring	47	M/M	A/A	L/L	R/R	Q/Q		A	A	R	R	R	M	G	R	G	R	A	A	R	A	C	R	T	R	A	A	G	A	A	R	R	A	G	S	A	A	W	R	G	G	R	A	G	T	A
	200440265	Composite	offspring	47	M/M	A/A	L/L	R/R	Q/Q		A	G	R	R	G	M	R	R	G	R	A	A	R	A	C	R	W	R	M	R	R	A	A	R	R	A	G	S	A	A	T	R	R	R	R	A	R	T	R
	200316905	Finn	sire	48	M/M	A/A	L/L	R/R	Q/Q		R	R	R	R	G	C	G	G	R	R	A	W	A	A	M	R	T	R	M	R	G	R	R	A	A	G	R	S	M	M	W	R	A	A	A	A	R	W	R
	200103130	Composite	dam	48	M/M	A/A	L/L	R/R	Q/R		R	R	R	R	R	M	R	A	G	R	A	W	G	R	M	A	W	R	A	R	R	G	A	G	G	G	G	G	C	C	W	A	A	R	G	A	R	W	G
	200440059	Composite	offspring	48	M/M	A/A	L/L	R/R	Q/Q		A	G	R	R	R	C	G	R	R	A	O	W	R	A	M	A	T	R	M	R	R	O	O	R	R	G	R	S	C	C	T	O	A	R	R	A	A	W	R
	200440060	Composite	offspring	48	M/M	A/A	L/L	R/R	Q/R		G	R	G	R	R	C	R	R	R	G	A	T	R	A	A	A	T	R	M	G	G	R	A	R	R	G	R	G	M	C	W	A	A	R	R	A	R	A	G
	200008100	Katahdin	sire	49	M/M	A/A	L/L	R/R	Q/R		R	G	R	R	R	M	R	G	G	G	R	A	A	R	M	G	A	G	M	R	A	R	R	G	R	R	G	S	M	A	W	R	R	A	G	M	R	W	G
	200023495	Composite	dam	49	M/T	A/A	L/L	R/R	Q/R		R	A	A	R	G	C	R	R	G	R	R	T	A	G	M	G	W	A	M	R	G	R	A	R	G	G	R	G	M	M	A	A	G	A	R	C	A	T	R
	200340406	Composite	offspring	49	M/M	A/A	L/L	R/R	Q/R		G	R	R	G	R	M	R	R	G	R	R	W	A	R	M	G	A	R	M	R	R	G	R	G	R	R	R	S	C	A	W	R	R	A	R	M	A	W	R
	200340407	Composite	offspring	49	M/T	A/A	L/L	R/R	Q/Q		G	R	R	A	G	C	A	G	G	R	A	W	A	R	M	G	W	R	C	R	R	O	R	R	R	R	R	G	M	A	W	R	G	A	R	C	A	W	R
	200008764	Katahdin	sire	50	M/M	A/A	L/L	R/R	R/R		A	A	G	A	A	M	A	R	R	A	R	A	R	R	C	G	W	R	M	R	A	R	R	R	G	G	R	C	C	A	A	R	R	A	R	A	G	T	G
	200023647	Composite	dam	50	M/M	A/A	L/L	R/R	R/R		G	A	R	R	G	C	R	A	G	R	R	W	G	A	C	A	W	O	M	R	A	R	A	G	R	G	G	C	C	C	W	A	R	R	R	A	A	T	R
	200440055	Composite	offspring	50	M/M	A/A	L/L	R/R	R/R		R	A	G	A	R	M	R	A	G	A	G	W	R	R	C	R	W	A	M	A	A	G	A	R	R	G	G	C	C	M	A	R	R	R	R	A	R	T	R
	200440056	Composite	offspring	50	M/M	A/A	L/L	R/R	R/R		R	A	G	A	R	M	A	R	R	R	R	W	G	A	C	R	A	R	M	G	A	A	R	R	G	G	R	C	C	M	W	R	R	A	R	A	R	T	G
	200008947	Katahdin	sire	51	M/M	A/A	L/L	R/R	Q/R		R	A	R	A	R	M	A	A	R	R	A	A	G	A	M	G	W	R	M	R	G	G	R	A	R	G	A	S	M	C	A	G	A	A	R	C	A	A	G
	199923656	Composite	dam	51	M/M	A/A	L/L	R/R	Q/Q		G	R	G	R	G	M	R	A	R	A	R	W	A	A	C	G	T	G	A	A	G	G	A	A	G	R	G	S	A	C	T	A	R	R	A	M	R	T	G
	200340340	Composite	offspring	51	M/M	A/A	L/L	R/R	Q/R		R	R	G	A	G	M	A	A	A	A	R	W	R	A	M	G	W	R	M	R	G	G	R	A	G	R	R	S	M	C	W	R	R	R	R	M	A	W	G
	200340341	Composite	offspring	51	M/M	A/A	L/L	R/R	Q/Q		G	R	G	R	R	C	A	A	R	R	R	W	R	A	M	G	T	G	O	A	G	G	A	A	G	R	R	C	A	C	W	R	A	A	R	C	R	W	G
	200108933	Katahdin	sire	52	M/M	A/A	L/L	R/R	Q/Q		R	A	R	R	R	C	R	R	G	R	G	A	A	R	M	G	T	R	M	A	A	G	A	G	R	R	G	S	M	A	W	A	G	A	R	A	R	W	G
	199923409	Composite	dam	52	M/M	A/V	L/L	R/R	Q/R		R	A	G	R	G	C	R	A	R	R	R	A	R	A	M	G	T	R	M	G	A	R	R	A	A	R	A	G	M	C	W	R	A	R	G	M	G	T	R
	200340487	Composite	offspring	52	M/M	A/A	L/L	R/R	Q/R		R	A	R	R	G	C	R	R	R	G	G	A	A	R	M	G	T	R	M	R	A	G	R	R	A	R	R	G	A	M	T	A	R	R	G	A	G	W	R
	200340488	Composite	offspring	52	M/M	A/V	L/L	R/R	Q/Q		A	A	R	R	R	C	A	A	R	G	G	A	R	R	M	G	T	G	A	R	A	R	R	R	R	G	R	S	M	M	A	R	R	R	R	A	R	T	G
	200108934	Katahdin	sire	53	M/M	A/A	L/L	R/R	Q/Q		R	R	R	G	A	C	R	A	G	R	R	W	R	R	A	R	W	R	C	G	R	R	G	G	A	G	A	C	C	M	W	A	R	A	A	A	G	W	G
	199923215	Composite	dam	53	M/M	A/A	L/L	R/R	Q/R		G	A	R	R	R	M	R	G	R	G	R	W	R	R	M	R	W	R	C	R	R	R	R	R	G	A	R	S	M	C	W	A	G	G	G	C	R	T	G
	200440118	Composite	offspring	53	M/M	A/A	L/L	R/R	Q/R		R	R	R	G	R	M	R	R	R	R	R	W	R	R	M	R	T	R	C	G	A	A	G	R	R	R	R	S	M	M	W	A	G	R	R	M	R	W	G
	200440119	Composite	offspring	53	M/M	A/A	L/L	R/R	Q/R		R	R	G	R	A	C	A	R	R	R	G	W	R	R	A	R	A	G	C	G	A	R	G	R	R	R	A	S	O	M	W	A	G	R	R	M	G	T	G
	200108935	Katahdin	sire	54	M/M	A/A	L/L	R/R	Q/R		A	R	A	G	A	M	A	A	G	R	R	A	G	R	M	R	T	R	M	G	G	R	R	R	A	A	G	C	M	M	W	A	R	A	R	A	A	T	G
	200023677	Composite	dam	54	M/M	A/A	L/L	R/R	R/R		A	R	A	R	G	M	G	R	R	R	A	W	R	R	M	A	T	R	M	G	R	G	G	A	A	R	R	G	M	M	T	R	A	A	A	A	R	T	R
	200340220	Composite	offspring	54	M/M	A/A	L/L	R/R	R/R		A	R	A	R	R	M	R	A	G	R	R	A	R	G	C	R	T	R	C	G	G	R	R	R	A	R	R	S	M	C	W	A	A	A	A	A	R	T	R
	200340221	Composite	offspring	54	M/M	A/A	L/L	R/R	Q/R		A	R	A	G	R	C	R	R	R	R	R	W	G	G	M	R	T	G	A	G	G	G	G	A	A	R	G	S	C	C	T	R	A	A	R	A	R	T	G
	200108936	Katahdin	sire	55	M/M	A/A	L/L	R/R	Q/R		A	A	A	R	R	C	A	A	G	R	R	A	R	R	M	G	T	R	C	R	R	G	A	A	R	A	G	C	M	M	A	G	R	A	R	A	R	T	R
	200103306	Composite	dam	55	M/M	A/A	L/L	R/R	Q/Q		G	A	G	R	R	M	R	R	G	G	G	W	A	G	C	A	T	G	C	R	R	A	A	R	R	R	R	S	M	M	T	A	R	R	R	M	R	T	R
	200440004	Composite	offspring	55	M/M	A/A	L/L	R/R	Q/R		R	A	R	A	R	C	A	A	G	G	R	W	A	G	M	R	T	R	C	A	A	R	A	A	A	R	G	C	M	C	W	R	R	A	R	M	R	T	G
	200440005	Composite	offspring	55	M/M	A/A	L/L	R/R	Q/Q		R	A	R	A	A	C	R	R	G	G	G	A	R	G	M	R	T	G	C	R	A	R	A	A	A	R	G	C	M	M	W	R	G	R	R	M	G	T	R
	200108938	Katahdin	sire	56	M/M	A/A	L/L	R/R	Q/R		R	A	G	R	A	A	R	A	G	R	R	A	R	R	M	A	A	R	A	A	R	A	R	G	A	G	R	S	C	M	W	A	R	A	A	M	R	W	R
	199923286	Composite	dam	56	M/M	A/A	L/L	R/R	Q/Q		G	A	R	R	G	M	A	R	G	A	R	T	R	R	A	G	W	G	A	G	R	R	R	R	G	G	G	G	A	C	W	R	A	G	G	A	G	T	A
	200440441	Composite	offspring	56	M/M	A/A	L/L	R/R	Q/R		G	A	G	G	R	A	A	R	G	R	R	W	R	A	M	R	A	R	A	R	G	R	A	R	R	G	R	S	M	C	W	A	A	R	R	A	G	T	A
	200440442	Composite	offspring	56	M/M	A/A	L/L	R/R	Q/R		G	A	R	A	R	A	R	R	G	A	A	W	G	A	M	R	A	G	A	R	A	O	R	R	R	G	R	S	M	M	T	A	R	R	R	M	G	T	A
	199950927	Navajo-Churro	sire	57	M/M	A/A	L/L	R/R	Q/K		R	R	R	G	A	C	G	G	A	G	R	W	G	R	C	A	W	R	A	A	G	R	A	A	R	G	A	C	A	C	W	A	R	O	A	M	R	W	G
	200551410	Composite	dam	57	M/M	A/A	L/L	R/R	Q/H		G	G	R	R	A	C	R	G	R	R	R	A	R	A	C	R	T	A	M	A	R	G	A	R	R	R	R	S	M	M	T	R	G	A	R	A	G	W	R
	200665205	Composite	offspring	57	M/M	A/A	L/L	R/R	K/H		G	G	A	G	A	C	G	G	R	R	R	W	R	R	C	A	W	A	M	A	G	R	A	R	A	G	A	C	A	M	W	A	R	R	R	M	G	W	G
	200665206	Composite	offspring	57	M/M	A/A	L/L	R/R	Q/H		G	G	R	G	A	C	G	G	R	G	G	A	R	A	C	A	T	R	A	A	R	R	A	A	A	G	R	C	A	M	W	R	G	A	A	M	G	T	R
	199735001	Rambouillet	sire	58	M/M	A/A	L/L	R/R	Q/R		A	G	A	R	G	A	O	G	R	G	A	W	G	A	M	A	T	R	C	A	A	A	R	A	A	A	A	C	A	C	W	R	G	R	A	M	R	O	A
	199703428	Composite	dam	58	M/M	A/A	L/L	R/R	R/R		R	A	R	R	G	M	A	R	R	G	R	A	A	R	M	A	T	R	M	R	G	R	R	A	G	G	R	S	A	M	W	A	R	A	R	M	R	T	R
	200340181	Composite	offspring	58	M/M	A/A	L/L	R/R	Q/R		R	R	A	R	G	M	R	R	R	G	R	A	R	R	A	A	T	R	C	A	R	R	R	A	R	R	R	C	A	M	A	A	R	R	A	M	R	O	R
	200340183	Composite	offspring	58	M/M	A/A	L/L	R/R	R/R		R	R	R	A	G	M	R	G	R	G	A	W	R	R	C	A	T	G	M	R	R	A	G	A	R	R	A	S	A	M	T	A	G	A	R	C	G	T	R
	199935902	Rambouillet	sire	59	M/M	A/A	L/L	R/R	Q/R		R	R	A	R	G	C	G	A	A	G	R	A	A	A	C	R	W	R	A	G	A	R	A	A	R	A	R	G	C	M	A	A	A	R	A	M	R	A	G
	199923540	Composite	dam	59	M/M	A/V	L/L	R/R	Q/Q		R	A	G	R	G	C	A	O	G	R	G	T	R	O	M	R	A	R	C	G	R	A	G	G	R	O	R	S	A	A	A	A	R	O	G	A	R	A	R
	200340557	Composite	offspring	59	M/M	A/V	L/L	R/R	Q/Q		A	A	R	R	G	C	R	A	R	G	G	W	R	A	C	A	W	R	M	G	R	A	R	R	R	R	A	G	M	M	A	A	R	A	R	M	G	A	G
	200340558	Composite	offspring	59	M/M	A/A	L/L	R/R	Q/R		R	R	R	R	G	C	R	A	R	G	R	W	R	R	M	R	A	R	M	G	A	R	R	R	A	R	R	S	M	M	A	A	A	A	R	M	G	A	R
	199935923	Rambouillet	sire	60	M/M	A/A	L/L	R/R	Q/R		A	A	A	G	G	A	G	R	G	G	R	T	R	R	M	A	T	A	C	G	R	O	G	R	R	G	A	S	C	A	A	R	R	A	A	M	G	A	R
	199923520	Composite	dam	60	M/M	A/A	L/L	R/R	Q/R		G	R	G	R	R	M	A	R	G	G	R	A	R	R	C	R	W	G	C	G	G	A	G	R	G	R	R	G	M	M	A	A	A	R	G	M	G	W	G
	200340387	Composite	offspring	60	M/M	A/A	L/L	R/R	R/R		R	R	R	G	R	M	R	R	G	G	R	W	A	R	M	R	W	R	C	G	G	A	G	R	R	G	R	S	M	O	A	R	R	R	R	M	G	A	R
	200340388	Composite	offspring	60	M/M	A/A	L/L	R/R	Q/R		R	A	R	G	R	M	R	A	G	G	A	W	R	A	M	A	T	R	C	G	G	A	G	A	R	R	A	G	C	A	A	R	R	R	R	C	G	W	G
	200035920	Rambouillet	sire	61	M/M	A/A	L/L	R/R	Q/R		R	R	G	G	G	M	R	R	R	G	A	W	A	R	M	A	T	R	C	A	A	G	A	G	R	R	R	C	M	M	W	A	R	A	A	C	R	W	R
	199923294	Composite	dam	61	M/M	A/A	L/L	R/R	Q/Q		R	R	A	A	G	M	G	G	R	A	R	W	R	G	C	G	W	G	M	G	A	O	R	G	G	R	R	S	C	M	W	R	G	R	G	A	R	T	R
	200440252	Composite	offspring	61	M/M	A/A	L/L	R/R	Q/Q		R	G	R	R	G	M	R	R	R	R	A	W	A	R	M	R	T	R	M	R	A	R	R	G	G	A	A	S	C	C	W	R	G	A	R	M	G	T	R
	200440253	Composite	offspring	61	M/M	A/A	L/L	R/R	Q/R		R	R	R	R	G	M	R	G	G	R	R	W	R	R	M	R	W	R	M	R	A	R	R	G	G	R	R	S	M	C	W	R	R	R	R	M	A	W	A
	200035921	Rambouillet	sire	62	M/M	A/A	L/L	R/R	R/R		A	A	R	G	G	M	G	A	A	R	R	W	A	R	M	A	T	R	C	R	R	R	A	R	R	A	A	S	C	C	W	A	G	R	G	A	R	A	A
	199923161	Composite	dam	62	M/M	A/A	L/L	R/R	Q/R		R	A	G	A	A	M	R	R	R	G	A	W	R	R	M	A	W	R	C	R	G	A	R	R	R	A	R	S	A	M	W	R	R	A	R	M	R	A	G
	200340577	Composite	offspring	62	M/M	A/A	L/L	R/R	R/R		R	A	R	R	R	M	R	R	R	R	A	W	A	R	M	A	T	R	C	G	R	R	A	R	R	A	R	S	M	M	W	A	R	A	R	M	A	A	R
	200340578	Composite	offspring	62	M/M	A/A	L/L	R/R	Q/R		R	A	R	R	R	C	G	A	R	G	A	T	A	R	M	A	W	A	C	R	G	A	R	R	A	A	A	S	M	C	A	A	G	R	G	A	G	A	R
	200035922	Rambouillet	sire	63	M/M	A/A	L/L	R/R	Q/Q		R	A	A	R	G	A	G	G	G	G	R	W	R	A	C	A	T	A	A	R	R	R	G	A	G	R	A	G	C	M	A	G	G	A	A	C	R	A	G
	200023024	Composite	dam	63	M/M	A/A	F/L	R/R	Q/R		A	R	G	A	R	M	R	R	R	G	A	A	R	A	A	A	T	R	C	G	R	G	A	G	R	G	G	G	M	M	T	A	R	A	G	A	R	T	R
	200440288	Composite	offspring	63	M/M	A/A	L/L	R/R	Q/R		A	A	R	A	R	M	G	G	R	G	A	W	R	A	M	A	T	A	M	R	R	G	R	R	R	G	R	G	C	M	W	R	R	A	R	M	G	W	G
	200440289	Composite	offspring	63	M/M	A/A	L/L	R/R	Q/R		A	A	R	A	G	A	R	R	G	G	A	A	R	A	M	A	T	R	M	R	R	G	R	R	G	R	R	G	M	M	W	R	G	A	R	M	A	W	R
	200035924	Rambouillet	sire	64	M/M	A/A	L/L	R/R	Q/R		R	G	A	G	G	C	R	R	R	G	R	W	R	A	C	R	T	G	A	R	R	G	R	R	A	A	A	S	M	M	T	G	A	A	R	M	R	W	O
	199923122	Composite	dam	64	M/M	A/A	F/L	R/R	Q/R		R	A	A	R	A	A	G	G	R	A	A	W	A	R	C	R	A	A	M	R	A	R	A	A	G	R	G	G	M	C	T	A	R	R	G	A	G	T	A
	200340187	Composite	offspring	64	M/M	A/A	L/L	R/R	R/R		A	R	A	R	R	M	G	R	A	R	A	W	A	R	C	R	W	R	A	A	R	R	A	R	R	A	R	S	M	C	T	R	A	A	R	M	R	T	A
	200340188	Composite	offspring	64	M/M	A/A	F/L	R/R	Q/Q		R	R	A	G	R	M	G	R	G	R	R	T	A	A	C	R	W	R	M	A	R	G	A	A	R	R	R	S	M	M	T	R	R	R	R	M	R	W	A
	200135902	Rambouillet	sire	65	M/M	A/A	L/L	R/R	Q/R		G	R	R	R	G	A	G	G	G	R	A	W	A	A	M	R	T	G	C	R	G	G	R	A	A	A	R	S	C	M	W	A	G	R	A	M	G	W	A
	199923271	Composite	dam	65	M/M	A/V	L/L	R/R	Q/R		R	A	R	G	G	M	R	G	G	A	R	T	A	R	M	A	T	G	C	R	G	A	A	R	G	G	G	G	M	M	W	A	A	G	G	A	R	W	R
	200440467	Composite	offspring	65	M/M	A/A	L/L	R/R	R/R		R	A	G	G	G	A	G	G	G	A	A	W	A	A	M	R	T	G	C	R	G	R	R	A	R	R	R	G	M	C	W	A	R	G	R	A	G	W	R
	200440468	Composite	offspring	65	M/M	A/A	L/L	R/R	Q/R		G	R	R	R	G	M	G	G	G	R	R	T	A	A	C	R	T	G	C	G	G	R	A	R	R	R	G	S	M	M	T	A	R	R	R	M	G	W	R
	200235900	Rambouillet	sire	66	M/M	A/A	L/L	R/R	Q/R		G	R	G	R	R	M	G	G	G	R	G	T	A	A	C	A	W	A	C	A	A	R	G	A	G	A	A	C	M	C	W	R	R	A	R	A	G	A	G
	199703137	Composite	dam	66	M/M	A/A	L/L	R/R	R/R		R	A	R	A	R	M	A	R	G	A	A	W	R	A	M	R	W	R	M	R	R	G	A	A	R	R	R	G	A	M	A	A	A	A	G	M	R	T	R
	200440507	Composite	offspring	66	M/M	A/A	L/L	R/R	Q/R		R	R	G	A	G	M	R	R	G	R	R	T	R	A	M	R	T	R	M	R	A	G	R	A	R	R	A	S	A	C	W	R	A	A	G	A	R	W	G
	200440508	Composite	offspring	66	M/M	A/A	L/L	R/R	R/R		G	A	R	R	A	A	R	G	G	A	R	W	A	A	C	A	T	A	C	A	A	R	R	A	R	A	R	S	M	M	A	A	R	A	R	A	G	W	G
	200235901	Rambouillet	sire	67	M/M	A/A	L/L	R/R	R/R		R	A	A	G	G	A	R	R	R	R	R	W	R	R	A	A	T	R	M	A	G	G	G	R	R	R	G	C	M	M	A	R	R	R	A	M	R	W	G
	199923407	Composite	dam	67	M/M	A/V	L/L	R/R	Q/R		R	A	R	A	R	C	A	G	R	R	R	A	R	R	C	A	W	R	M	G	R	A	G	R	G	G	R	G	M	M	W	G	A	R	R	C	G	W	R
	200440367	Composite	offspring	67	M/M	A/V	L/L	R/R	Q/R		G	A	A	R	G	M	R	G	A	R	A	W	A	R	M	A	W	O	M	R	G	R	G	R	R	R	R	S	A	O	W	R	A	G	R	C	R	A	R
	200440368	Composite	offspring	67	M/M	A/A	L/L	R/R	R/R		R	A	A	R	R	M	A	R	A	G	R	A	R	R	M	A	W	R	M	R	R	R	G	A	G	G	G	S	M	C	W	G	A	G	A	C	R	W	R
	199914218	Romanov	sire	68	M/M	A/A	L/L	R/R	Q/Q		G	G	R	G	A	C	A	G	G	R	G	W	G	G	M	A	T	G	M	A	A	R	R	G	G	A	A	S	M	M	A	G	A	R	G	A	R	W	R
	199923768	Composite	dam	68	M/M	A/A	L/L	R/R	Q/R		R	A	G	A	G	C	R	A	G	A	R	W	G	R	M	R	A	R	C	R	R	R	A	G	R	R	A	G	A	A	T	R	R	R	G	A	R	T	R
	200340269	Composite	offspring	68	M/M	A/A	L/L	R/R	Q/R		R	R	G	R	R	C	A	R	G	A	O	W	G	R	M	A	W	G	M	R	R	G	R	G	R	R	A	S	M	M	W	O	R	G	G	A	R	W	G
	200340270	Composite	offspring	68	M/M	A/A	L/L	R/R	Q/Q		R	R	R	R	R	C	A	R	G	R	R	T	G	G	C	R	W	G	M	R	A	A	A	G	R	R	A	S	M	A	W	R	A	A	G	A	G	W	R
	199914942	Romanov	sire	69	M/M	A/A	L/L	R/R	Q/Q		A	R	R	R	R	C	A	G	A	R	R	T	R	R	C	A	T	R	C	A	G	A	R	R	R	A	A	C	C	M	W	G	G	R	G	M	R	T	A
	199923384	Composite	dam	69	M/M	A/A	L/L	R/R	Q/R		R	R	R	A	R	M	R	G	R	A	R	A	R	R	M	A	W	R	M	R	A	R	R	R	G	R	A	S	C	M	W	R	R	R	G	C	R	W	A
	200340226	Composite	offspring	69	M/M	A/A	L/L	R/R	Q/R		A	O	O	R	R	M	A	O	O	A	R	W	R	R	M	A	T	R	C	A	R	R	R	A	G	O	A	C	C	O	W	G	R	O	G	M	A	T	A
	200340227	Composite	offspring	69	M/M	A/A	L/L	R/R	Q/Q		A	R	R	A	G	M	A	G	R	R	G	W	R	R	C	A	W	A	M	R	R	A	R	R	R	R	A	S	C	M	A	R	G	R	G	C	A	W	A
	200014943	Romanov	sire	70	M/M	A/A	L/L	R/R	Q/R		A	R	A	G	A	C	A	A	R	R	R	A	R	R	C	G	T	R	A	A	R	A	R	A	R	R	A	G	M	C	W	G	R	R	R	M	A	T	A
	200103330	Composite	dam	70	M/M	A/A	L/L	R/R	Q/R		R	A	G	A	G	M	R	A	G	R	R	A	R	R	M	A	T	G	M	R	R	R	R	G	G	R	G	S	C	M	W	A	A	A	G	A	R	T	A
	200340369	Composite	offspring	70	M/M	A/A	L/L	R/R	Q/Q		R	A	R	R	R	C	A	A	R	R	G	A	R	R	M	R	T	G	M	A	R	R	R	R	G	R	R	G	C	C	W	R	R	R	G	M	A	T	A
	200340370	Composite	offspring	70	M/M	A/A	L/L	R/R	Q/R		R	A	R	R	R	C	A	A	G	R	R	A	G	R	M	R	T	R	M	R	A	A	R	R	R	R	R	G	M	C	W	R	R	A	G	M	A	T	A
	200117137	Romanov	sire	71	M/M	A/A	L/L	R/R	Q/Q		G	R	A	G	A	C	A	R	A	A	G	T	R	R	M	R	W	R	M	R	A	A	R	A	R	A	R	S	C	M	W	R	G	R	G	M	G	T	R
	200103085	Composite	dam	71	M/T	A/A	L/L	R/R	Q/Q		R	R	G	G	G	A	R	R	R	A	A	T	A	G	C	A	T	G	M	R	G	R	A	A	G	G	R	G	M	M	W	A	A	G	R	M	G	T	R
	200440412	Composite	offspring	71	M/M	A/A	L/L	R/R	Q/Q		G	R	R	G	R	M	R	R	A	A	R	T	A	R	C	A	W	G	A	A	R	R	R	A	G	R	A	G	M	O	T	A	R	R	G	M	G	T	R
	200440413	Composite	offspring	71	M/M	A/A	L/L	R/R	Q/Q		G	R	R	G	R	M	R	R	A	A	R	T	R	R	M	A	W	R	M	A	R	R	R	A	G	R	A	G	C	A	A	A	R	R	G	A	G	T	R
	200117140	Romanov	sire	72	M/M	A/A	L/L	R/R	Q/Q		G	R	G	R	A	C	A	G	A	G	R	W	A	R	C	A	T	A	A	A	A	A	G	A	G	R	A	S	A	C	A	G	A	R	R	A	A	W	R
	200103024	Composite	dam	72	M/M	A/A	L/L	R/R	R/R		R	R	R	R	A	C	A	R	R	A	R	W	R	A	M	R	T	A	M	R	R	A	G	G	G	G	G	C	C	C	T	A	A	A	G	C	R	W	R
	200440134	Composite	offspring	72	M/M	A/A	L/L	R/R	Q/R		R	R	G	R	A	C	A	R	A	R	R	A	A	A	M	R	T	A	M	A	A	A	G	R	G	G	R	C	M	C	W	R	A	R	R	M	R	T	R
	200440135	Composite	offspring	72	M/M	A/A	L/L	R/R	Q/R		G	R	R	A	A	C	A	R	A	R	R	A	A	R	C	R	T	A	M	R	R	A	G	R	G	R	R	C	M	C	W	R	A	A	G	M	A	W	R
	200117160	Romanov	sire	73	M/M	A/A	L/L	R/R	Q/Q		G	G	R	R	R	C	A	R	A	A	R	W	R	R	C	A	W	A	C	A	A	R	R	R	G	A	A	C	A	M	W	G	G	R	G	M	A	W	R
	200103365	Composite	dam	73	M/M	A/A	L/L	R/R	Q/Q		A	A	G	A	G	C	A	R	G	R	A	T	A	R	C	A	W	A	M	G	R	A	A	G	G	G	G	G	M	C	W	A	R	G	R	M	R	T	R
	200440018	Composite	offspring	73	M/M	A/A	L/L	R/R	Q/Q		R	R	R	A	G	C	A	G	R	R	A	T	A	R	C	A	T	A	M	R	R	A	A	R	G	R	R	S	A	C	W	R	R	G	G	C	A	W	R
	200440019	Composite	offspring	73	M/M	A/A	L/L	R/R	Q/Q		R	R	G	A	G	C	A	A	R	A	R	W	A	R	C	A	W	A	C	R	A	A	R	R	G	R	R	S	A	C	W	R	R	R	R	C	A	T	R
	200117201	Romanov	sire	74	M/M	A/A	L/L	R/R	Q/Q		G	R	R	G	R	C	A	R	A	R	G	A	A	G	M	A	T	R	M	A	R	R	A	R	G	A	A	C	A	M	W	G	R	G	G	A	R	T	A
	199914056	Romanov	dam	74	M/M	A/V	L/L	R/R	Q/Q		G	R	A	A	A	C	R	R	R	A	R	W	A	G	M	R	W	R	M	A	A	R	R	G	R	A	R	S	M	M	W	R	A	A	G	A	R	T	R
	200414122	Romanov	offspring	74	M/M	A/V	L/L	R/R	Q/Q		G	G	R	R	R	C	R	R	R	R	R	A	A	G	M	R	W	A	C	A	R	R	A	G	R	A	A	S	A	C	A	R	A	R	G	A	R	T	A
	200414123	Romanov	offspring	74	M/M	A/A	L/L	R/R	Q/Q		G	G	R	R	R	C	A	A	R	A	R	A	A	G	M	R	W	R	A	A	A	R	R	R	G	A	A	C	M	M	A	R	R	R	G	A	G	T	A
	200117419	Romanov	sire	75	M/M	A/A	L/L	R/R	Q/Q		A	R	A	G	A	C	A	A	A	R	G	T	A	G	M	R	T	A	A	A	G	A	A	A	G	R	A	S	M	M	W	G	G	G	R	A	G	T	R
	199923145	Composite	dam	75	M/M	A/A	L/L	R/R	Q/R		G	A	G	R	A	A	R	R	G	G	A	A	R	G	C	R	W	R	M	G	R	R	G	A	G	G	G	S	M	C	A	A	G	A	R	M	R	W	R
	200440185	Composite	offspring	75	M/M	A/A	L/L	R/R	Q/R		R	A	R	G	A	M	R	A	R	G	R	W	A	G	C	R	T	A	A	R	R	A	R	A	G	R	R	C	C	C	A	R	G	R	A	M	R	T	R
	200440186	Composite	offspring	75	M/M	A/A	L/L	R/R	Q/R		R	A	R	R	A	M	R	A	R	R	R	W	R	G	M	R	W	A	M	R	G	A	R	A	G	R	R	G	A	M	W	R	G	R	R	M	R	T	G
	200117552	Romanov	sire	76	M/M	A/A	L/L	R/R	Q/Q		G	R	A	R	A	C	R	G	A	R	G	W	A	R	C	R	T	A	M	R	A	R	G	A	G	A	R	S	M	M	W	G	R	R	G	A	A	W	R
	199923117	Composite	dam	76	M/M	A/A	L/L	R/R	Q/R		A	A	R	R	A	C	A	R	R	A	R	W	A	A	M	A	A	A	C	R	R	R	R	R	G	G	G	C	C	M	W	R	A	R	G	M	A	W	A
	200440516	Composite	offspring	76	M/M	A/A	L/L	R/R	Q/R		R	A	A	R	A	C	A	R	R	R	G	A	A	A	C	A	W	A	M	R	A	R	R	A	G	R	R	S	C	C	T	G	R	G	G	M	A	T	A
	200440517	Composite	offspring	76	M/M	A/A	L/L	R/R	Q/R		R	A	R	R	A	C	R	R	R	R	R	A	A	R	M	R	W	A	M	R	A	G	R	R	G	R	R	S	C	M	W	R	R	R	G	M	A	W	A
	200314904	Romanov	sire	77	M/M	A/A	L/L	R/R	Q/Q		R	R	A	G	A	C	A	R	A	R	R	T	A	R	A	R	T	R	M	R	R	G	R	A	R	G	A	C	M	M	A	G	A	A	G	A	R	W	A
	200023551	Composite	dam	77	M/T	A/A	L/L	R/R	Q/Q		A	A	G	G	G	C	A	R	G	A	G	W	R	R	A	R	T	R	C	G	R	R	R	R	R	R	G	S	M	M	W	A	A	G	A	A	R	T	R
	200440027	Composite	offspring	77	M/M	A/A	L/L	R/R	Q/Q		A	A	R	G	R	C	A	R	R	R	R	W	A	R	A	R	T	G	C	R	A	G	R	R	R	R	R	S	M	C	W	R	A	R	R	A	G	T	R
	200440028	Composite	offspring	77	M/T	A/A	L/L	R/R	Q/Q		R	A	R	G	R	C	A	R	R	A	R	W	A	A	A	R	T	A	M	R	R	G	R	A	R	R	R	C	M	A	W	R	A	R	R	A	R	W	R
	199910003	Suffolk	sire	78	M/M	A/A	L/L	R/R	Q/Q		G	R	R	A	G	M	R	R	G	R	A	W	A	A	C	G	A	R	A	A	R	G	A	R	R	G	R	S	C	M	W	A	R	A	A	A	G	A	G
	199703486	Composite	dam	78	M/M	A/A	L/L	R/R	Q/R		A	A	A	R	R	M	G	G	R	A	A	W	A	G	A	R	W	R	A	R	R	A	A	R	G	G	R	C	M	C	A	A	R	A	G	A	A	T	R
	200340672	Composite	offspring	78	M/M	A/A	L/L	R/R	Q/Q		R	A	A	A	G	C	R	G	R	R	A	W	A	R	M	R	W	R	A	A	R	R	A	A	G	G	G	C	C	C	A	A	R	A	R	A	R	W	G
	200340673	Composite	offspring	78	M/M	A/A	L/L	R/R	Q/R		R	R	A	R	G	M	R	G	G	A	A	A	A	R	M	R	A	G	A	R	R	R	A	G	R	G	R	S	M	C	A	A	G	A	R	A	R	W	R
	200117163	Suffolk	sire	79	M/M	A/A	L/L	R/R	Q/Q		R	A	G	R	G	C	A	A	R	G	A	T	R	A	C	R	W	G	M	R	R	R	R	R	G	A	A	S	A	M	W	A	A	R	R	M	A	T	R
	200023014	Composite	dam	79	M/M	A/V	L/L	R/R	Q/R		G	A	A	A	R	M	G	A	G	R	A	W	A	G	C	A	T	R	C	R	R	A	G	R	G	R	R	S	A	M	T	G	A	G	A	A	G	W	G
	200440065	Composite	offspring	79	M/M	A/A	L/L	R/R	Q/R		G	A	R	A	G	M	R	A	G	R	A	W	A	R	C	R	W	R	C	A	R	R	R	R	G	A	R	G	A	M	T	R	A	G	R	M	R	W	G
	200440066	Composite	offspring	79	M/M	A/A	L/L	R/R	Q/R		G	A	R	R	R	M	R	A	G	G	A	W	R	R	C	A	T	G	C	R	A	R	G	R	G	R	A	G	A	M	W	R	A	R	R	A	R	T	R
	200117463	Suffolk	sire	80	T/T	A/A	L/L	R/R	Q/Q		R	R	G	A	R	M	R	R	R	A	A	W	R	A	C	A	W	G	M	R	G	G	R	G	R	R	R	G	A	C	W	G	R	A	R	C	R	W	R
	199703403	Composite	dam	80	M/M	A/A	L/L	R/R	Q/R		R	R	R	A	G	C	R	R	R	A	A	T	A	R	C	A	W	R	M	G	R	A	R	A	G	R	R	S	M	M	W	A	A	R	R	C	A	T	A
	200440225	Composite	offspring	80	M/T	A/A	L/L	R/R	Q/R		R	A	R	A	R	M	A	G	A	A	A	W	R	R	C	A	A	G	A	R	G	R	G	R	G	R	A	S	M	M	A	O	R	A	R	C	R	W	R
	200440226	Composite	offspring	80	M/T	A/A	L/L	R/R	Q/R		R	R	R	A	G	C	A	R	R	A	A	W	A	A	C	A	T	G	M	G	R	R	A	R	G	A	A	G	A	C	A	R	A	A	R	C	R	T	A
	200210060	Suffolk	sire	81	M/T	A/A	L/L	R/R	Q/Q		R	R	G	A	R	M	G	A	A	A	R	A	A	A	C	R	W	R	M	R	A	G	A	A	A	G	R	S	M	M	W	R	A	A	R	M	A	T	R
	200210148	Suffolk	dam	81	M/M	A/A	L/L	R/R	Q/R		R	A	R	R	A	M	R	G	G	R	A	T	R	R	C	G	A	G	M	R	R	O	R	G	R	R	R	S	M	C	A	A	R	R	A	M	A	W	R
	200510071	Suffolk	offspring	81	M/T	A/A	L/L	R/R	Q/R		A	A	G	R	R	M	G	R	R	R	R	W	R	R	C	G	A	R	M	R	R	R	R	R	A	R	A	S	M	M	W	R	R	A	R	C	A	W	A
	200510072	Suffolk	offspring	81	M/T	A/A	L/L	R/R	Q/R		G	R	G	R	A	M	R	R	R	R	R	W	R	R	C	G	W	G	C	R	R	R	R	R	A	R	G	S	M	M	A	A	R	R	R	C	A	T	A
	200210099	Suffolk	sire	82	M/M	A/A	L/L	R/R	Q/R		R	A	R	A	R	M	G	A	G	A	A	A	A	A	C	R	A	G	M	A	R	G	A	R	A	R	A	G	A	C	W	R	G	A	G	C	G	W	G
	200010051	Suffolk	dam	82	M/M	A/A	L/L	R/R	Q/R		R	A	G	A	G	M	A	R	G	A	A	W	A	A	C	R	T	R	C	R	A	G	A	R	A	R	R	G	A	M	T	A	R	R	R	M	A	W	R
	200510082	Suffolk	offspring	82	M/M	A/A	L/L	R/R	Q/R		R	A	G	A	R	M	R	O	G	A	A	A	A	A	C	R	W	G	C	A	R	G	A	R	A	R	A	G	A	M	T	R	G	R	G	M	R	W	G
	200510083	Suffolk	offspring	82	M/M	A/A	L/L	R/R	Q/R		R	A	G	A	R	M	R	R	G	A	A	A	A	A	C	R	W	G	C	A	A	G	A	G	A	A	R	G	A	C	W	A	G	R	R	M	R	W	G
	200210903	Suffolk	sire	83	M/T	A/A	L/L	R/R	Q/R		G	A	R	A	G	A	A	G	R	A	R	W	A	R	M	G	A	R	M	R	R	A	R	R	R	R	G	G	M	M	A	A	A	R	R	A	A	W	R
	199703112	Composite	dam	83	M/M	A/A	L/L	R/R	Q/R		R	A	G	R	G	M	R	A	R	A	R	T	A	R	C	A	O	R	M	A	A	O	R	A	G	A	G	S	M	M	W	R	G	G	G	A	A	W	G
	200340501	Composite	offspring	83	M/M	A/A	L/L	R/R	R/R		R	A	G	R	G	M	A	R	R	A	R	T	A	R	C	R	W	A	M	R	A	O	G	R	R	A	G	S	M	C	W	R	R	R	R	A	A	A	R
	200340503	Composite	offspring	83	M/T	A/A	L/L	R/R	Q/Q		R	A	G	A	G	A	A	R	R	A	R	W	A	A	C	R	W	R	A	R	A	A	A	R	R	R	G	S	M	C	A	A	R	G	R	A	A	T	G
	200210904	Suffolk	sire	84	M/M	A/A	L/L	R/R	R/H		G	A	G	R	R	M	R	G	G	R	A	W	A	A	M	R	T	A	M	A	A	G	A	R	R	R	R	G	M	A	T	A	G	A	R	C	G	A	R
	199923625	Composite	dam	84	M/M	A/A	L/L	R/R	Q/R		G	A	R	A	G	M	A	R	R	A	R	W	A	A	M	R	T	A	C	G	G	R	R	R	R	G	R	S	A	M	W	A	G	A	R	M	R	W	G
	200340438	Composite	offspring	84	M/M	A/A	L/L	R/R	R/R		G	A	G	A	R	C	R	R	G	R	A	W	A	A	C	R	T	A	C	R	R	G	A	R	G	G	A	G	M	M	W	A	G	A	R	M	G	W	G
	200340439	Composite	offspring	84	M/M	A/A	L/L	R/R	Q/R		G	A	R	A	R	C	A	G	G	R	A	W	A	A	M	A	T	A	C	R	R	R	R	R	R	G	R	S	A	A	T	A	G	A	A	M	R	A	R
	200210915	Suffolk	sire	85	M/T	A/A	L/L	R/R	Q/R		R	G	R	R	R	C	R	R	A	A	R	T	G	R	M	G	A	A	C	A	A	O	A	R	R	G	R	G	M	M	T	A	G	A	R	A	R	T	A
	200023051	Composite	dam	85	M/M	A/A	L/L	R/R	Q/R		R	A	G	G	R	C	G	R	A	G	R	W	G	A	C	R	W	R	M	A	R	G	G	A	G	G	A	G	M	M	A	A	A	A	G	C	A	T	R
	200340151	Composite	offspring	85	M/M	A/A	L/L	R/R	R/R		G	R	G	R	A	C	G	R	A	R	R	T	G	R	M	G	W	A	C	A	R	R	R	A	R	G	A	G	M	M	W	A	R	A	R	M	R	T	A
	200340152	Composite	offspring	85	M/T	A/A	L/L	R/R	Q/Q		G	R	R	G	A	C	G	G	A	R	G	T	G	A	C	R	O	A	C	A	R	R	R	A	R	G	R	G	C	M	W	A	R	A	R	M	R	T	A
	200310906	Suffolk	sire	86	M/M	A/A	L/L	R/R	Q/Q		R	A	R	G	R	A	R	R	A	A	A	T	A	A	A	G	W	G	A	R	G	R	A	R	R	G	G	G	A	M	A	A	R	A	A	C	R	W	R
	200103065	Composite	dam	86	M/M	A/V	L/L	R/R	Q/Q		A	A	R	R	G	A	A	A	A	R	G	W	R	R	A	R	W	A	M	A	R	R	G	A	G	G	G	G	C	A	T	R	A	A	R	A	G	W	G
	200440558	Composite	offspring	86	M/M	A/A	L/L	R/R	Q/Q		A	A	A	G	R	A	A	A	A	A	R	W	A	R	A	R	W	R	A	A	R	G	R	A	R	G	G	G	M	M	W	R	R	A	R	M	R	W	R
	200440559	Composite	offspring	86	M/M	A/V	L/L	R/R	Q/Q		R	A	A	R	R	A	A	A	A	R	R	T	A	A	A	G	W	R	A	A	R	R	R	A	R	O	G	G	M	M	W	A	A	A	R	M	G	W	G
	199906022	Texel	sire	87	M/M	A/A	L/L	R/R	Q/H		R	R	R	R	A	C	R	G	R	G	R	W	G	R	M	G	W	G	M	A	A	R	A	G	R	R	G	G	M	M	W	R	R	R	R	M	G	W	A
	200023130	Composite	dam	87	M/M	A/A	L/L	R/R	Q/Q		A	A	G	R	R	A	A	A	R	R	A	W	R	R	M	G	W	G	M	R	G	R	R	A	R	R	R	G	M	M	T	A	R	R	A	C	R	T	A
	200340309	Composite	offspring	87	M/M	A/A	L/L	R/R	Q/Q		R	R	G	R	R	M	A	R	A	G	R	W	G	A	M	G	T	G	M	R	R	R	A	R	A	R	R	G	M	C	T	R	A	A	A	C	G	T	A
	200340310	Composite	offspring	87	M/M	A/A	L/L	R/R	Q/Q		A	A	R	G	A	M	R	R	R	R	R	W	G	R	M	G	W	G	M	A	R	R	A	R	R	G	R	G	A	C	T	R	A	A	R	M	G	T	A
	200006024	Texel	sire	88	M/M	A/A	L/L	R/R	H/H		A	G	A	G	A	C	G	R	G	R	R	W	R	R	M	G	A	A	A	G	R	A	A	R	G	G	G	S	M	M	T	A	A	A	G	M	R	T	R
	200103060	Composite	dam	88	M/M	A/A	L/L	R/R	R/R		R	G	G	R	R	C	A	G	G	A	G	W	G	R	C	A	W	A	M	G	A	R	G	R	R	G	G	S	C	M	W	R	A	A	R	C	R	T	R
	200340461	Composite	offspring	88	M/M	A/A	L/L	R/R	R/H		A	G	R	R	R	C	R	G	G	R	G	A	G	R	C	R	W	A	M	G	A	A	R	R	G	G	G	S	C	M	W	R	A	A	G	C	A	T	R
	200340462	Composite	offspring	88	M/M	A/A	L/L	R/R	R/H		R	G	R	G	A	C	R	R	G	A	O	T	R	R	C	R	W	A	A	G	R	R	R	R	R	G	G	S	M	M	W	O	A	A	G	M	R	T	R
	200006910	Texel	sire	89	M/M	A/A	L/L	R/H	Q/R		R	R	G	R	A	C	R	R	A	A	R	W	R	R	C	G	T	G	C	A	G	G	A	R	R	G	R	C	C	M	W	R	R	G	G	M	G	A	G
	199703298	Composite	dam	89	M/M	A/A	L/L	R/R	R/R		R	A	A	G	R	M	R	R	G	R	G	W	A	R	M	A	W	A	M	R	G	R	A	G	G	G	R	S	C	M	A	A	R	A	R	A	G	T	A
	200340657	Composite	offspring	89	M/M	A/A	L/L	R/R	R/R		G	A	R	G	A	M	A	R	R	R	R	A	R	R	M	R	W	R	C	R	G	G	A	G	R	G	R	C	C	M	W	A	R	R	R	A	G	W	R
	200340658	Composite	offspring	89	M/M	A/A	L/L	R/R	R/R		G	R	R	R	A	M	G	A	R	A	G	T	A	R	C	R	W	R	M	A	G	G	A	G	R	G	R	S	C	C	A	A	G	R	R	M	G	W	R
	200106931	Texel	sire	90	M/M	A/A	L/L	R/R	R/R		A	R	A	A	A	C	A	G	G	R	R	T	G	A	M	R	W	A	M	G	R	R	R	A	R	G	R	C	M	A	W	A	A	A	G	M	R	T	A
	199703046	Composite	dam	90	M/M	A/A	F/L	R/R	Q/R		A	A	G	A	R	A	R	A	R	A	A	T	R	A	C	R	T	G	A	G	A	R	A	R	R	R	A	G	A	M	A	A	G	R	R	M	A	T	A
	200340210	Composite	offspring	90	M/M	A/A	L/L	R/R	R/R		A	A	R	A	A	M	A	R	G	A	A	T	R	A	C	R	W	R	A	G	R	R	R	A	A	R	R	S	A	M	W	A	R	R	R	M	R	T	A
	200340211	Composite	offspring	90	M/M	A/A	F/L	R/R	Q/R		A	A	R	A	R	M	R	R	G	R	R	T	R	A	C	A	W	R	A	G	A	G	A	A	G	G	R	S	M	A	W	A	R	R	R	M	R	T	A
	200106932	Texel	sire	91	M/M	A/A	L/L	R/R	R/R		A	G	A	R	G	M	R	G	R	G	A	W	R	A	C	G	W	R	M	R	R	G	R	R	R	G	R	C	A	M	W	R	A	R	G	M	G	W	A
	200023264	Composite	dam	91	M/M	A/V	L/L	R/R	Q/R		G	R	A	A	R	C	R	A	R	G	G	W	A	G	M	R	W	R	A	A	R	A	R	R	G	R	G	S	C	M	W	G	R	R	G	A	R	T	A
	200340364	Composite	offspring	91	M/M	A/V	L/L	R/R	Q/R		R	R	A	R	R	M	R	R	R	G	R	W	R	R	C	G	W	R	A	R	R	R	A	R	G	G	G	S	M	A	W	R	R	A	G	M	R	W	A
	200340365	Composite	offspring	91	M/M	A/A	L/L	R/R	R/R		R	R	A	R	R	M	R	R	R	G	R	W	R	R	M	G	A	G	A	A	R	O	R	R	R	G	G	C	M	A	O	R	R	G	G	M	R	W	A
	200118018	Texel	sire	92	M/M	A/A	L/L	R/R	Q/H		A	A	G	R	G	M	R	G	G	R	G	T	R	R	C	R	T	A	A	R	G	G	A	R	G	G	G	G	M	A	W	A	A	R	A	M	G	T	A
	199703183	Composite	dam	92	M/M	A/A	L/L	R/R	Q/R		R	A	G	A	G	M	A	R	G	A	A	T	R	A	M	R	T	R	M	G	G	G	A	A	G	R	G	G	A	O	T	R	R	G	A	C	R	T	R
	200440194	Composite	offspring	92	M/M	A/A	L/L	R/R	Q/R		A	A	G	R	G	C	A	G	G	R	R	T	R	A	C	R	T	A	M	R	G	G	A	A	G	G	G	G	A	A	W	R	R	G	A	M	G	T	A
	200440195	Composite	offspring	92	M/M	A/A	L/L	R/R	Q/H		R	A	G	R	G	C	R	R	G	R	R	T	R	A	C	G	T	A	M	G	G	G	A	R	G	R	G	G	A	A	W	R	A	R	A	C	R	T	A
	200206039	Texel	sire	93	M/M	A/A	L/L	R/H	Q/Q		G	G	G	A	R	C	R	G	R	R	A	T	R	A	C	G	W	G	C	A	R	R	A	R	A	R	R	S	M	M	T	O	A	R	G	A	R	W	G
	199703495	Composite	dam	93	M/M	A/A	L/L	R/R	R/R		G	G	R	A	G	M	G	A	R	R	A	T	A	R	M	A	W	G	C	R	R	O	A	R	G	A	G	S	A	M	T	O	A	A	R	M	G	W	R
	200440523	Composite	offspring	93	M/M	A/A	L/L	R/H	Q/R		G	G	R	A	R	M	G	R	G	A	A	T	A	A	C	R	W	G	C	R	A	G	A	G	R	R	R	S	A	A	T	A	A	A	G	A	G	A	G
	200440524	Composite	offspring	93	M/M	A/A	L/L	R/H	Q/R		G	G	G	A	R	C	G	R	R	A	A	T	R	R	C	R	W	G	C	R	A	R	A	A	R	R	R	G	A	A	T	A	A	A	R	M	G	W	G
	200206902	Texel	sire	94	M/M	A/A	L/L	R/R	Q/H		R	R	R	R	R	C	R	A	G	A	A	W	R	R	M	A	W	G	C	R	G	G	A	G	G	G	R	S	M	A	W	R	A	R	G	C	R	A	R
	200023200	Composite	dam	94	M/M	A/A	L/L	R/R	Q/Q		R	A	A	A	R	C	G	R	G	R	A	A	R	A	M	R	W	A	M	A	G	R	R	G	R	A	G	S	M	M	T	R	R	R	A	C	G	T	G
	200440299	Composite	offspring	94	M/M	A/A	L/L	R/R	Q/H		R	A	A	R	G	C	G	R	G	R	A	A	R	A	M	A	W	R	M	A	G	R	A	G	R	R	G	C	M	M	W	R	R	G	R	C	G	W	R
	200440300	Composite	offspring	94	M/M	A/A	L/L	R/R	Q/H		O	A	O	R	R	C	R	O	O	R	A	O	A	O	C	A	A	R	C	R	G	G	O	O	R	R	R	G	M	O	T	A	A	O	R	C	G	W	G
	200206903	Texel	sire	95	M/M	A/A	L/L	R/R	Q/R		A	R	R	R	G	C	R	G	A	R	R	W	R	A	M	G	T	R	C	R	R	R	A	R	G	R	A	G	A	M	W	R	A	R	R	A	R	T	R
	199923545	Composite	dam	95	M/M	A/A	L/L	R/R	Q/Q		R	A	A	R	G	C	A	A	G	A	A	W	A	R	M	A	W	G	M	R	G	A	G	R	G	R	G	S	C	A	W	A	A	R	R	M	R	T	A
	200440120	Composite	offspring	95	M/M	A/A	L/L	R/R	Q/R		R	R	A	G	G	C	A	R	R	R	A	A	R	R	M	R	T	G	M	G	R	A	R	R	G	A	R	G	M	M	T	R	A	A	G	A	R	T	R
	200440121	Composite	offspring	95	M/M	A/A	L/L	R/R	Q/R		A	A	A	R	G	C	A	R	R	A	A	A	A	A	M	R	W	G	M	G	R	R	R	A	G	R	R	S	O	M	A	R	A	R	R	M	G	T	A
	200206906	Texel	sire	96	M/M	A/A	L/L	R/R	Q/H		R	R	R	R	G	C	R	R	R	R	R	T	A	A	C	R	W	A	A	R	A	G	A	G	R	R	A	S	M	A	W	A	G	G	R	A	R	W	R
	200023192	Composite	dam	96	M/M	A/A	L/L	R/R	R/R		R	A	G	R	G	M	A	R	R	G	R	W	R	R	C	A	W	R	C	R	G	R	R	R	G	R	A	G	A	C	W	R	A	G	G	A	R	T	A
	200440154	Composite	offspring	96	M/M	A/A	L/L	R/R	Q/R		R	A	R	R	G	M	R	A	A	G	G	W	A	A	C	A	W	R	M	A	R	R	A	R	G	R	A	G	A	M	A	A	R	G	R	A	R	T	A
	200440155	Composite	offspring	96	M/M	A/A	L/L	R/R	R/H		R	A	R	R	G	M	R	A	A	G	R	T	A	A	C	A	T	R	M	R	R	R	R	R	R	R	A	S	M	M	A	R	R	G	G	A	G	T	R
	For SNP discovery, frequency estimates, allele segragation analysis, and haplotype phase determination
	aThe predicted amino acid residues diplotypes encoded by PRNP codons 112, 136, 141, 154, and 171 are listed for each of the 384 animals in the DNA reference panel. PRNP SNP nt positions are relative to the first nt of the ATG start codon.
	bThe highly informative autosomal SNP markers were selected from those reported by Kijas et al. (PLoS ONE. 2009;4(3):e4668). The genotypes were obtained by two independent methods: MALDI-TOF MS with Sequenom IPLEX chemistry and Illumina BeadArray chemistry. Homozygous diplotypes are listed as a single letter corresponding to the nucleotide at those sites, whereas, IUB ambiguity codes denote heter…
[truncated: 16 more columns]
