# Supplementary material for: Ovine reference materials and assays for prion genetic testing
Source: BMC Vet Res. 2010 Apr 30;6:23. doi: 10.1186/1746-6148-6-23 (PMC2876147; doi:10.1186/1746-6148-6-23)
Supplement: Additional file 2 — Oligonucleotides for ovine PRNP amplification, DNA sequencing, and MALDI-TOF MS testing. List of genotyping reagents and related assay information [file 1746-6148-6-23-S2.XLSX]

## Sheet: Table 1
	Additional File 2. Oligonucleotides for ovine PRNP amplification, DNA sequencing, and MALDI-TOF MS testing
	Primer numbera	DNA sequenceb	Gene region	Orientation	Function	Tm (oC)	STS length (bp)c	Termination mixture	Mass (Da)	Codon 112 (M,T)	Codon 136 (A,V,T)	Codon 141 (L,F)	Codon 154 (R,H)	Codon 171 (Q,R,H,K)
	49076	tct tgt tgg cat tta tat gtt c	intron2	Sense	Amplification, sequencing	58	716	-d	-	-	-	-	-	-
	49080	gca aaa taa aga ggg tgt cag	intron2	Antisense	Amplification, sequencing	58	716	-	-	-	-	-	-	-
	49077	atc cct tat aac aac cca ata	intron2	Sense	Amplification, sequencing	56	533	-	-	-	-	-	-	-
	49081	ggt ttt ggt cgc ttc tt	CDS	Antisense	Amplification, sequencing	56	533	-	-	-	-	-	-	-
	44928	tgc tgc aga ctt taa gtg att	intron2	Sense	Amplification, sequencing	58	893	-	-	-	-	-	-	-
	18014	ccc caa cct ggc aaa g	3'UTR	Antisense	Amplification, sequencing	58	893	-	-	-	-	-	-	-
	18012	cac agt cag tgg aac aag cc	CDS	Sense	Sequencing	62	-	-	-	-	-	-	-	-
	44931	gtc ctc ata gtc att gcc aaa	CDS	Antisense	Sequencing	62	-	-	-	-	-	-	-	-
	49078	aga gaa tcc cag gct tat tac	CDS	Sense	Amplification, sequencing	56	619	-	-	-	-	-	-	-
	49082	tcc tct gcc cat aag tca	3'UTR	Antisense	Amplification, sequencing	56	619	-	-	-	-	-	-	-
	49079	agg ata ggg gca acc tt	CDS	Sense	Amplification, sequencing	56	594	-	-	-	-	-	-	-
	49083	ggc acc tct tcc ata tgt t	3'UTR	Antisense	Amplification, sequencing	56	594	-	-	-	-	-	-	-
	65618	gga aca agc cca gta agc	CDS	Sense	Amplification, sequencing	58	314	-	-	-	-	-	-	-
	65619	gat gtc agt ttc ggt gaa gt	CDS	Antisense	Amplification, sequencing	58	314	-	-	-	-	-	-	-
	65622	(gtggacgtgtga) - gga aca agc cca gta agc	CDS	Sense	Amplification for hME	83	336	-	9330.06	-	-	-	-	-
	65621	(acgttggatg) - gat gtc agt ttc ggt gaa gt	CDS	Antisense	Amplification for hME	81	336	-	9348.87	-	-	-	-	-
	50569	ggc tac atg ctg gga agt acc atg agc agg cct ctt ata cat	CDS	Sense	control template for T136 allele	91	-	ddA/ddCd	12938.4	-	-	-	-	-
	50570	atg tat aag agg cct gct cat ggt act tcc cag cat gta gcc	CDS	Antisense	control template for T136 allele	91	-	ddA/ddC	12889.4	-	-	-	-	-
	65876	gta agc caa aaa cca aca	CDS	Sense	hME extension primer	55	336	ddA/ddC	5478.62	-	-	-	-	-
	-	gta agc caa aaa cca aca c	CDS	Sense	C allele analyte	-	336	ddA/ddC	5751.8	T	-	-	-	-
	-	gta agc caa aaa cca aca tga	CDS	Sense	T allele analyte	-	336	ddA/ddC	6409.23	M	-	-	-	-
	65871	ctc ctg cca cat gct tc	CDS	Antisense	hME extension primer	57	336	ddA/ddC	5057.29	-	-	-	-	-
	-	ctc ctg cca cat gct tca	CDS	Antisense	A allele analyte	-	336	ddA/ddC	5354.5	M	-	-	-	-
	-	ctc ctg cca cat gct tcg tgt tgg ttt ttg gc	CDS	Antisense	C allele analyte	-	336	ddA/ddC	9739.3	T	-	-	-	-
	50346	ggc tac atg ctg gga agt	CDS	Sense	hME extension primer	59	336	ddA/ddC	5579.6	-	-	-	-	-
	-	ggc tac atg ctg gga agt a	CDS	Sense	T allele analyte	-	336	ddA/ddC	5876.8	-	T	-	-	-
	-	ggc tac atg ctg gga agt gc	CDS	Sense	A allele analyte	-	336	ddA/ddC	6182	-	A	-	-	-
	-	ggc tac atg ctg gga agt gtc	CDS	Sense	V allele analyte	-	336	ddA/ddC	6486.2	-	V	-	-	-
	35129	tgt ata aga ggc ctg ctc atg	CDS	Antisense	hME extension primer	62	336	ddA/ddC	6461.3	-	-	-	-	-
	-	tgt ata aga ggc ctg ctc atg a	CDS	Antisense	A allele analyte	-	336	ddA/ddC	6758.5	-	V	-	-	-
	-	tgt ata aga ggc ctg ctc atg gc	CDS	Antisense	G allele analyte	-	336	ddA/ddC	7063.7	-	A	-	-	-
	-	tgt ata aga ggc ctg ctc atg ggt a	CDS	Antisense	T allele analyte	-	336	ddA/ddC	7391.8	-	T	-	-	-
	54846	cat gag cag gcc t	CDS	Sense	hME extension primer	42	336	ddA/ddTd	3959.6	-	-	-	-	-
		cat gag cag gcc tt	CDS	Sense	T allele analyte	-	336	ddA/ddT	4247.8	-	-	F	-	-
		cat gag cag gcc tct	CDS	Sense	C allele analyte	-	336	ddA/ddT	4537	-	-	L	-	-
	54847	att gcc aaa atg tat aa	CDS	Antisense	hME extension primer	47	336	ddA/ddT	5201.4	-	-	-	-	-
		att gcc aaa atg tat aaa	CDS	Antisense	A allele analyte	-	336	ddA/ddT	5498.6	-	-	F	-	-
		att gcc aaa atg tat aag a	CDS	Antisense	G allele analyte	-	336	ddA/ddT	5827.8	-	-	L	-	-
	35127	atg act atg agg acc gtt act atc	CDS	Sense	hME extension primer	62	336	ddA/ddC	7351.8	-	-	-	-	-
	-	atg act atg agg acc gtt act atc a	CDS	Sense	A allele analyte	-	336	ddA/ddC	7649.1	-	-	-	H	-
	-	atg act atg agg acc gtt act atc gtg a	CDS	Sense	G allele analyte	-	336	ddA/ddC	8611.7	-	-	-	R	-
	33259	P-ggg gta acg gta cat gtt ttc ae	CDS	Antisense	hME extension primer	66	336	ddA/ddC	6886.38	-	-	-	-	-
	-	P-ggg gta acg gta cat gtt ttc ac	CDS	Antisense	C allele analyte	-	336	ddA/ddC	7159.6	-	-	-	R	-
	-	P-ggg gta acg gta cat gtt ttc atg a	CDS	Antisense	T allele analyte	-	336	ddA/ddC	7817.03	-	-	-	H	-
	35126	aag tgt act aca gac cag tgg at	CDS	Sense	hME extension primer	59	336	ddA/ddT	7096.6	-	-	-	-	-
	-	aag tgt act aca gac cag tgg ata	CDS	Sense	AXX allele analyte	-	336	ddA/ddT	7393.85	-	-	-	-	K
	-	aag tgt act aca gac cag tgg atc a	CDS	Sense	CAX allele analyte	-	336	ddA/ddT	7683.03	-	-	-	-	(Q-H)
	-	aag tgt act aca gac cag tgg atc ggt	CDS	Sense	CGG allele analyte	-	336	ddA/ddT	8332.44	-	-	-	-	R
	32982	cac aaa gtt gtt ctg gtt act ata	CDS	Antisense	hME extension primer	59	336	ddA/ddT	7341.8	-	-	-	-	-
	-	cac aaa gtt gtt ctg gtt act ata a	CDS	Antisense	AXX allele analyte	-	336	ddA/ddT	7639.1	-	-	-	-	H
	-	cac aaa gtt gtt ctg gtt act ata ct	CDS	Antisense	CTX allele analyte	-	336	ddA/ddT	7919.2	-	-	-	-	(Q-K)
	-	cac aaa gtt gtt ctg gtt act ata ccg a	CDS	Antisense	CCG allele analyte	-	336	ddA/ddT	8546.6	-	-	-	-	R
	aUS MARC primer number; GenBank Accession number AY326330
	bPrimer sequences are listed 5' to 3'; primers 65618 and 65619 are analogous to primers 65622 and 65621, respectively, but with additional nucleotides on the 5' end (5'-gtggacgtgtga-3' and 5'-acgttggatg-3', respectively) to shift their masses out of the analyte range.
	cNot applicable
	dMixture also contains the complement dNTPs.
	ehME extension primer synthesized with 5-phosphate modification to increase the mass of the R154 antisence "C" allele analyte by 81.0 Da to 7159.6 Da and gain resolution from the A136 antisence "G" allele analyte (7063.7 Da)

## Sheet: PRNPmplx 1
Name:	C:\Users\Michael P. Heaton\Desktop\Documents\WordProcessingFiles\Manuscripts MPH\2010sheepIDP-PRNP\Latest draft files\[AdditionalFile1_OvinePrnpPrimers_32.xlsx]Table 1
Date:	2010-04-26										note: add 80.98 for 5'-phosphate
											Standard bovine mass tag 16-mer: cgttgg acgttggatg								success
Multi-plex no.	Chr. no.	DNA Segment	GenBank accession no.	Amplicon length	SNP marker	nt Alleles	Codon 136	Codon 154	Codon 171	Oligo name	Oligo sequence	Orientation	Function	Termination mixture	Mass (Da)	Tm	Sorted masses	Mass diff.	1-plex	2-plex
				236	-	-	-	-	-	48661, OARPRNPDS1:399U17	ttg gtg gct aca tgc tg	sense	amplification
				236	-	-	-	-	-	48662, OARPRNPDS1:616L19	gat gtc agt ttc ggt gaa g	antisense	amplification
na	13	OARPRNPDS6		260	-	-	-	-	-	36581, OARPRNPDS1:399U17T13	tgg acg ttg gat gtt ggt ggc tac atg ctg	sense	hME amplification	-	9340.1	58	5579.7
na	13	OARPRNPDS6		260	-	-	-	-	-	36582,OARPRNPDS1:616L19T11	gac gtt gga tgg atg tca gtt tcg gtg aag	antisense	hME amplification	-	9373.1	58	5852.9	-273.2
na	13	OARPRNPDS6		260	MOS001-17,18,19	-	-	-	-	MOS001-17-18-19.23U23	aag tgt act aca gac cag tgg at	sense	hME primer	ddA/ddT	7096.7	59.4	6157.1	-304.2
na	13	OARPRNPDS6		260	MOS001-17,18,19	AXX	-	-	K	MOS001-17-18-19.23U24.AT.AXX	aag tgt act aca gac cag tgg ata	sense	AXX allele analyte	ddA/ddT	7393.9	-	6461.3	-304.2
na	13	OARPRNPDS6		260	MOS001-17,18,19	CAX	-	-	(Q/H)	MOS001-17-18-19.23U25.AT.CAX	aag tgt act aca gac cag tgg atc a	sense	CAX allele analyte	ddA/ddT	8100.28	-	6758.5	-297.2
na	13	OARPRNPDS6		260	MOS001-17,18,19	CGG	-	-	R	MOS001-17-18-19.23U28.AT.CGG	aag tgt act aca gac cag tgg atc ggt	sense	CGG allele analyte	ddA/ddT	8332.5	-	6886.48	-127.98
na	13	OARPRNPDS6		260	MOS001-17,18,19	-	-	-	-	MOS001-17-18-19.24L24	cac aaa gtt gtt ctg gtt act ata	antisense	hME primer	ddA/ddT	7341.8	59.3	7063.7	-177.22
na	13	OARPRNPDS6		260	MOS001-17,18,19	AXX	-	-	H	MOS001-17-18-19.24L25.AT.AXX	cac aaa gtt gtt ctg gtt act ata a	antisense	AXX allele analyte	ddA/ddT	7639.1	-	7159.68	-95.98
na	13	OARPRNPDS6		260	MOS001-17,18,19	CTX	-	-	(Q/K)	MOS001-17-18-19.24L26.AT.CTX	cac aaa gtt gtt ctg gtt act ata ct	antisense	CTX allele analyte	ddA/ddT	7919.2	-	7351.8	-192.12
na	13	OARPRNPDS6		260	MOS001-17,18,19	CCG	-	-	R	MOS001-17-18-19.24L28.AT.CCG	cac aaa gtt gtt ctg gtt act ata ccg a	antisense	CCG allele analyte	ddA/ddT	8546.6	-	7649.1	-297.3
na	13	OARPRNPDS6		260	MOS001-10	-	-	-	-	MOS001-10.18U18	gct aca tgc tgg gaa gtg	sense	hME primer	ddA/ddC	5579.7	57	7817.08	-167.98
na	13	OARPRNPDS6		260	MOS001-10	C	A	-	-	MOS001-10.18U19.AC.C	gct aca tgc tgg gaa gtg c	sense	C allele analyte	ddA/ddC	5852.9		8611.7	-794.62
na	13	OARPRNPDS6		260	MOS001-10	T	V	-	-	MOS001-10.18U20.AC.T	gct aca tgc tgg gaa gtg tc	sense	T allele analyte	ddA/ddC	6157.1			8611.7
na	13	OARPRNPDS6		260	MOS001-10	-	-	-	-	MOS001-10.21L21	tgt ata aga ggc ctg ctc atg	antisense	hME primer	ddA/ddC	6461.3	62		0
na	13	OARPRNPDS6		260	MOS001-10	A	V	-	-	MOS001-10.21L22.AC.A	tgt ata aga ggc ctg ctc atg a	antisense	A allele analyte	ddA/ddC	6758.5			0
na	13	OARPRNPDS6		260	MOS001-10	G	A	-	-	MOS001-10.21L23.AC.G	tgt ata aga ggc ctg ctc atg gc	antisense	G allele analyte	ddA/ddC	7063.7			0
na	13	OARPRNPDS6		260	MOS001-16	-	-	-	-	MOS001-16.22PL22	ggg gta acg gta cat gtt ttc a	antisense	hME primer	ddA/ddC	6886.48	66.3		0
na	13	OARPRNPDS6		260	MOS001-16	C	-	R	-	MOS001-16.22PL23.AC.C	ggg gta acg gta cat gtt ttc ac	antisense	C allele analyte	ddA/ddC	7159.68			0							H		Q		R1		R2
na	13	OARPRNPDS6		260	MOS001-16	T	-	H	-	MOS001-16.22PL25.AC.T	ggg gta acg gta cat gtt ttc atg a	antisense	T allele analyte	ddA/ddC	7817.08			0					H	Sense	(Q/H)	-
na	13	OARPRNPDS6		260	MOS001-16	-	-	-	-	MOS001-16.24U24	atg act atg agg acc gtt act atc	sense	hME primer	ddA/ddC	7351.8	62		0						Antisense	(H/R2)	-
na	13	OARPRNPDS6		260	MOS001-16	A	-	H	-	MOS001-16.24L25.AC.A	atg act atg agg acc gtt act atc a	sense	A allele analyte	ddA/ddC	7649.1			0					Q	Sense	(Q/H)	-	(Q/H)	-
na	13	OARPRNPDS6		260	MOS001-16	G	-	R	-	MOS001-16.24U28.AC.G	atg act atg agg acc gtt act atc gtg a	sense	G allele analyte	ddA/ddC	8611.7			0						Antisense	Q	(H/R2)	Q	-
																		0					R1	Sense	R1	(Q/H)	R1	(Q/H)	R1	-
																								Antisense	R1	(H/R2)	R1	Q	R1	-
																							R2	Sense	R2	(Q/H)	R2	(Q/H)	R2	R1	R2	-
																								Antisense	(H/R2)	-	(H/R2)	Q	(H/R2)	R1	(H/R2)	-
											hME primer
											C allele analyte
											T allele analyte

## Sheet: OARprimers
Name:	C:\Users\Michael P. Heaton\Desktop\Documents\WordProcessingFiles\Manuscripts MPH\2010sheepIDP-PRNP\Latest draft files\[AdditionalFile1_OvinePrnpPrimers_32.xlsx]Table 1
Date:	2010-04-26			Standard bovine mass tag 16-mer: cgttgg acgttggatg
Animal ID Redesigned Primers
Chr. no.	Amplicon Name	Primer Name	MARC Primer ID number	Amplification Primer Sequences	Amplicon Length (bp)	PCR Tm
13	OARPRNPDS6	OARPRNPDS1:399U17T13		tgg acg ttg gat gtt ggt ggc tac atg ctg	236	58
13	OARPRNPDS6	OARPRNPDS1:616L19T11		gac gtt gga tgg atg tca gtt tcg gtg aag	236	58
13	OARPRNPDS6	MOS001-17-18-19.23U23		aag tgt act aca gac cag tgg at
13	OARPRNPDS6	MOS001-17-18-19.24L24		cac aaa gtt gtt ctg gtt act ata
13	OARPRNPDS6	MOS001-10.18U18		gct aca tgc tgg gaa gtg
13	OARPRNPDS6	MOS001-10.21L21		tgt ata aga ggc ctg ctc atg
13	OARPRNPDS6	MOS001-16.22PL22		ggg gta acg gta cat gtt ttc a
13	OARPRNPDS6	MOS001-16.24U24		atg act atg agg acc gtt act atc
